# Supplementary material for: Molecular characterization of Streptococcus pyogenes (StrepA) non-invasive isolates during the 2022–2023 UK upsurge
Source: Microb Genom. 2024 Aug 12;10(8):001277. doi: 10.1099/mgen.0.001277 (PMC11318961; doi:10.1099/mgen.0.001277)
Supplement: Supplementary Material 1. [file mgen-10-01277-s001.xlsx]

## Sheet: Supplementary Table 1
		Sample				Assembly statistics						Typing					AMR resistance genes																	Superantigen typing														DNase typing
Isolate	SRA accession	Isolate source	Clinical group	Year of sample	Week of sample	Subsample coverage	# contigs	Largest contig	N50	N75	Total length	emm-type	emm subtype	emm cluster	emm pattern	MLST	ant(6)-Ia	aph(3')-IIIa	catA16	dfrF	dfrG	erm(A)	erm(B)	lnu(B)	lsa(E)	mef(A)	msr(D)	sat4	spw	tet(L)	tet(M)	tet(O)	tet(T)	speA1	speC	speG	speH	speI	speJ	speK	speK/M	speL	speM	speQ	speR	ssa	smeZ	sda2	spd1
GA731	SRR27552016	Skin	Skin	2022	50	187.61	24	451114	119359	66108	1840045	1	emm1.0	A-C3	A-C	28	0	0	0	0	0	0	0	0	0	0	0	0	0	0	0	0	0	1	1	1	0	0	1	0	0	0	0	0	0	0	1	1	1
GA732	SRR27552015	Skin	Skin	2022	50	194.86	20	468948	229882	86174	1779185	76	emm76.0	E2	E	378	0	0	0	0	0	0	0	0	0	0	0	0	0	0	1	0	0	0	0	1	0	0	1	0	0	0	0	0	0	0	1	0	0
GA733	SRR27552014	Skin	Skin	2022	50	190.23	22	467015	240524	169246	1830178	33	emm33.0	D4	D	3	0	0	0	0	0	0	0	0	0	0	0	0	0	0	1	0	0	0	0	1	1	0	1	1	0	0	0	0	0	0	1	0	0
GA734	SRR27552012	Throat - not scarlet fever	Throat	2022	45	182.75	38	290213	110880	65069	1882512	4	emm4.0	E1	E	39	0	0	0	0	0	0	0	0	0	0	0	0	0	0	0	0	0	0	1	0	0	0	0	0	0	0	0	0	0	1	1	0	1
GA735	SRR27552011	Throat - scarlet fever	Throat	2022	50	195.91	21	505575	155462	79962	1753430	89	emm89.0	E4	E	101	0	0	0	0	0	0	0	0	0	0	0	0	0	0	0	0	0	0	1	1	0	0	0	0	0	0	0	0	0	0	1	0	1
GA736	SRR27552010	Throat - not scarlet fever	Throat	2022	50	179.45	25	264019	196779	99395	1927075	77	emm77.0	E4	E	63	0	0	0	0	0	1	0	0	0	0	0	0	0	0	0	1	0	0	1	0	0	0	0	0	0	0	0	1	1	0	1	0	1
GA737	SRR27552009	Throat - scarlet fever	Throat	2022	50	187.76	24	537485	185626	81880	1851492	11	emm11.29	E6	E	403	0	1	0	0	0	0	0	0	0	0	0	1	0	0	1	0	0	0	1	1	1	1	0	0	0	0	0	0	0	0	1	0	1
GA739	SRR27552008	Throat - not scarlet fever	Throat	2022	50	179.76	26	306683	193115	79419	1926175	58	emm58.0	E3	E	176	0	0	0	0	0	1	0	0	0	0	0	0	0	0	1	0	0	0	0	1	0	0	0	0	0	1	1	1	1	1	1	0	0
GA740	SRR27552007	Throat - not scarlet fever	Throat	2022	50	186.01	23	697747	203754	67574	1798799	1	emm1.0	A-C3	A-C	28	0	0	0	0	0	0	0	0	0	0	0	0	0	0	0	0	0	1	0	1	0	0	1	0	0	0	0	0	0	0	1	1	0
GA741	SRR27552006	Throat - not scarlet fever	Throat	2022	50	191.11	38	229483	162849	67597	1793433	12	emm12.37	A-C4	A-C	242	0	0	0	0	0	0	0	0	0	0	0	0	0	0	0	0	0	0	1	1	1	1	0	0	0	0	0	0	0	0	1	0	1
GA742	SRR27552005	Throat - not scarlet fever	Throat	2022	50	192.2	21	327968	233189	98549	1793473	77	emm77.0	E4	E	399	0	0	0	0	0	0	0	0	0	0	0	0	0	0	1	0	0	0	0	1	0	0	0	0	0	1	1	0	0	0	1	0	0
GA743	SRR27552004	Throat - not scarlet fever	Throat	2022	50	186.97	16	359663	171357	109382	1856352	75	emm75.0	E6	E	150	0	0	0	0	0	0	0	0	0	0	0	0	0	0	0	0	0	0	1	1	0	0	0	1	0	1	1	0	0	0	1	0	1
GA744	SRR27552003	Throat - not scarlet fever	Throat	2022	50	189.95	20	697803	203754	92312	1798368	1	emm1.0	A-C3	A-C	28	0	0	0	0	0	0	0	0	0	0	0	0	0	0	0	0	0	1	0	1	0	0	1	0	0	0	0	0	0	0	1	1	0
GA745	SRR27552001	Throat - scarlet fever	Throat	2022	50	183.51	46	240394	76145	46298	1857537	87	emm87.0	E3	E	62	0	0	0	0	0	0	0	0	0	0	0	0	0	0	0	0	0	0	1	1	0	0	1	0	0	0	0	1	1	1	1	0	1
GA746	SRR27552000	Throat - not scarlet fever	Throat	2022	50	195.26	32	229600	149001	74609	1791440	12	emm12.0	A-C4	A-C	242	0	0	0	0	0	0	0	0	0	0	0	0	0	0	0	0	0	0	1	1	1	1	0	0	0	0	0	0	0	0	1	1	1
GA747	SRR27551999	Throat - not scarlet fever	Throat	2022	50	195.19	20	697882	203753	92312	1797804	1	emm1.0	A-C3	A-C	28	0	0	0	0	0	0	0	0	0	0	0	0	0	0	0	0	0	1	0	1	0	0	1	0	0	0	0	0	0	0	1	1	0
GA748	SRR27551998	Throat - not scarlet fever	Throat	2022	50	201.01	17	412299	156450	77000	1712766	89	emm89.0	E4	E	101	0	0	0	0	0	0	0	0	0	0	0	0	0	0	0	0	0	0	1	1	0	0	0	0	0	0	0	0	0	0	1	0	1
GA749	SRR27551997	Skin	Skin	2022	50	199.49	12	408116	286884	210456	1737201	83	emm83.29	D4	D	5	0	0	0	0	0	0	0	0	0	0	0	0	0	0	1	0	0	0	0	1	0	0	0	0	0	0	0	0	0	0	1	0	0
GA750	SRR27551996	Throat - not scarlet fever	Throat	2022	50	191.41	20	697803	203754	92312	1798368	1	emm1.0	A-C3	A-C	28	0	0	0	0	0	0	0	0	0	0	0	0	0	0	0	0	0	1	0	1	0	0	1	0	0	0	0	0	0	0	1	1	0
GA751	SRR27551911	Throat - scarlet fever	Throat	2022	50	185.55	13	592942	208744	109382	1856746	75	emm75.0	E6	E	150	0	0	0	0	0	0	0	0	0	0	0	0	0	0	0	0	0	0	1	1	0	0	0	1	0	1	1	0	0	0	1	0	1
GA752	SRR27551910	Throat - not scarlet fever	Throat	2022	50	190.66	21	697746	203754	92297	1798761	1	emm1.0	A-C3	A-C	28	0	0	0	0	0	0	0	0	0	0	0	0	0	0	0	0	0	1	0	1	0	0	1	0	0	0	0	0	0	0	1	1	0
GA753	SRR27551909	Throat - scarlet fever	Throat	2022	50	171.66	36	250158	103519	64641	1877758	4	emm4.19	E1	E	39	0	0	0	0	0	0	0	0	0	0	0	0	0	0	0	0	0	0	1	0	0	0	0	0	0	0	0	0	0	1	1	0	1
GA754	SRR27551908	Throat - scarlet fever	Throat	2022	50	192.55	20	697808	203754	92312	1798383	1	emm1.0	A-C3	A-C	28	0	0	0	0	0	0	0	0	0	0	0	0	0	0	0	0	0	1	0	1	0	0	1	0	0	0	0	0	0	0	1	1	0
GA755	SRR27551906	Throat - not scarlet fever	Throat	2022	50	190.38	27	321153	146427	77244	1828062	87	emm87.0	E3	E	62	0	0	0	0	0	0	0	0	0	0	0	0	0	0	0	0	0	0	0	1	0	0	1	0	0	0	0	1	1	1	1	0	0
GA756	SRR27551905	Throat - scarlet fever	Throat	2022	50	194.05	22	697747	203754	67574	1798607	1	emm1.0	A-C3	A-C	28	0	0	0	0	0	0	0	0	0	0	0	0	0	0	0	0	0	1	0	1	0	0	1	0	0	0	0	0	0	0	1	1	0
GA757	SRR27551904	Throat - not scarlet fever	Throat	2022	50	186.9	30	229523	138623	67600	1837301	12	emm12.0	A-C4	A-C	36	0	0	0	0	0	0	0	0	0	0	0	0	0	0	0	0	0	0	1	1	1	1	0	0	0	0	0	0	0	1	1	1	1
GA758	SRR27551903	Throat - not scarlet fever	Throat	2022	50	186.55	23	282018	213789	92702	1859499	28	emm28.0	E4	E	458	0	0	0	0	0	0	0	0	0	0	0	0	0	0	0	0	0	0	1	1	0	0	1	1	0	0	0	0	0	0	1	0	1
GA759	SRR27551902	Throat - not scarlet fever	Throat	2022	50	181.34	39	250388	106701	64535	1881469	4	emm4.0	E1	E	39	0	0	0	0	0	0	0	0	0	0	0	0	0	0	0	0	0	0	1	0	0	0	0	0	0	0	0	0	0	1	1	0	1
GA760	SRR27551901	Throat - scarlet fever	Throat	2022	50	195.25	20	697803	203754	92312	1798493	1	emm1.0	A-C3	A-C	28	0	0	0	0	0	0	0	0	0	0	0	0	0	0	0	0	0	1	0	1	0	0	1	0	0	0	0	0	0	0	1	1	0
GA761	SRR27551900	Throat - scarlet fever	Throat	2022	50	193.4	22	486654	203753	92310	1798555	1	emm1.0	A-C3	A-C	28	0	0	0	0	0	0	0	0	0	0	0	0	0	0	0	0	0	1	0	1	0	0	1	0	0	0	0	0	0	0	1	1	0
GA762	SRR27551899	Throat - not scarlet fever	Throat	2022	50	189.38	20	327166	208198	92899	1819766	28	emm28.0	E4	E	52	0	0	0	0	0	0	0	0	0	0	0	0	0	0	0	0	0	0	1	1	0	0	1	0	0	0	0	0	0	0	1	0	1
GA764	SRR27551898	Throat - not scarlet fever	Throat	2022	50	185.31	34	251709	157612	77755	1859283	22	emm22.0	E4	E	46	0	0	0	0	0	0	0	0	0	0	0	0	0	0	1	0	0	0	1	1	0	0	0	1	0	0	0	0	0	1	1	0	1
GA765	SRR27551897	Throat - not scarlet fever	Throat	2022	48	198.59	20	493849	159001	102793	1734088	89	emm89.0	E4	E	101	0	0	0	0	0	0	0	0	0	0	0	0	0	0	0	0	0	0	1	1	0	0	0	0	0	0	0	0	0	0	1	0	1
GA766	SRR27551895	Throat - scarlet fever	Throat	2022	49	197.75	19	502565	211283	97368	1761231	1	emm1.0	A-C3	A-C	28	0	0	0	0	0	0	0	0	0	0	0	0	0	0	0	0	0	0	0	1	0	0	1	0	0	0	0	0	0	0	1	1	0
GA767	SRR27551894	Skin	Skin	2022	49	174.24	26	285183	230780	98545	1926965	77	emm77.0	E4	E	63	0	0	0	0	0	1	0	0	0	0	0	0	0	0	0	1	0	0	1	0	0	0	0	0	0	0	0	1	1	0	1	0	1
GA768	SRR27551893	Throat - scarlet fever	Throat	2022	49	193.23	32	229317	177091	67597	1796966	12	emm12.0	A-C4	A-C	36	0	0	0	0	0	0	0	0	0	0	0	0	0	0	0	0	0	0	1	1	1	1	0	0	0	0	0	0	0	0	1	1	1
GA769	SRR27551892	Skin	Skin	2022	49	191.9	22	270768	223127	86174	1779929	76	emm76.0	E2	E	378	0	0	0	0	0	0	0	0	0	0	0	0	0	0	1	0	0	0	0	1	0	0	1	0	0	0	0	0	0	0	1	0	0
GA770	SRR27551891	Throat - not scarlet fever	Throat	2022	49	185.82	16	531312	243614	109382	1856767	75	emm75.0	E6	E	150	0	0	0	0	0	0	0	0	0	0	0	0	0	0	0	0	0	0	1	1	0	0	0	1	0	1	1	0	0	0	1	0	1
GA772	SRR27551890	Skin	Skin	2022	49	191.03	29	262224	223127	75137	1815000	76	emm76.0	E2	E	378	0	0	0	0	0	0	0	0	0	0	0	0	0	0	1	0	0	0	0	1	0	0	1	0	0	0	0	0	0	0	1	0	0
GA773	SRR27551889	Skin	Skin	2022	49	186.6	32	229518	162572	67597	1830736	12	emm12.0	A-C4	A-C	36	0	0	0	0	0	0	0	0	0	0	0	0	0	0	0	0	0	0	1	1	1	1	0	0	0	0	0	0	0	1	1	1	1
GA774	SRR27551888	Throat - not scarlet fever	Throat	2022	49	192.81	21	486658	203753	92312	1797873	1	emm1.0	A-C3	A-C	28	0	0	0	0	0	0	0	0	0	0	0	0	0	0	0	0	0	1	0	1	0	0	1	0	0	0	0	0	0	0	1	1	0
GA775	SRR27551887	Throat - not scarlet fever	Throat	2022	49	190.2	35	229537	162572	67597	1830816	12	emm12.0	A-C4	A-C	36	0	0	0	0	0	0	0	0	0	0	0	0	0	0	0	0	0	0	1	1	1	1	0	0	0	0	0	0	0	1	1	1	1
GA776	SRR27551886	Throat - scarlet fever	Throat	2022	49	186.12	36	226756	162572	67597	1831086	12	emm12.0	A-C4	A-C	36	0	0	0	0	0	0	0	0	0	0	0	0	0	0	0	0	0	0	1	1	1	1	0	0	0	0	0	0	0	1	1	1	1
GA777	SRR27551884	Throat - not scarlet fever	Throat	2022	49	200.28	19	412326	155929	102817	1712817	89	emm89.0	E4	E	101	0	0	0	0	0	0	0	0	0	0	0	0	0	0	0	0	0	0	1	1	0	0	0	0	0	0	0	0	0	0	1	0	1
GA778	SRR27551827	Throat - scarlet fever	Throat	2022	49	186.54	42	229517	160191	63552	1826340	12	emm12.0	A-C4	A-C	36	0	0	0	0	0	0	0	0	0	0	0	0	0	0	0	0	0	0	1	1	1	1	0	0	0	0	0	0	0	1	1	0	1
GA779	SRR27551826	Throat - not scarlet fever	Throat	2022	49	187.42	41	204544	98702	69066	1873822	22	emm22.0	E4	E	46	0	0	0	0	0	0	0	0	0	0	0	0	0	0	1	0	0	0	1	1	0	0	0	1	0	0	0	0	0	1	1	0	1
GA780	SRR27551825	Throat - not scarlet fever	Throat	2022	49	195.07	32	229610	149001	67597	1797307	12	emm12.37	A-C4	A-C	36	0	0	0	0	0	0	0	0	0	0	0	0	0	0	0	0	0	0	1	1	1	1	0	0	0	0	0	0	0	0	1	1	1
GA781	SRR27551824	Throat - not scarlet fever	Throat	2022	49	191.59	18	751610	222950	97643	1799483	1	emm1.0	A-C3	A-C	28	0	0	0	0	0	0	0	0	0	0	0	0	0	0	0	0	0	1	0	1	0	0	1	0	0	0	0	0	0	0	1	1	0
GA783	SRR27551823	Throat - not scarlet fever	Throat	2022	49	193.9	29	229456	162827	68116	1755038	12	emm12.0	A-C4	A-C	36	0	0	0	0	0	0	0	0	0	0	0	0	0	0	0	0	0	0	1	1	1	1	0	0	0	0	0	0	0	0	1	0	1
GA784	SRR27551822	Skin	Skin	2022	48	191.85	27	229518	162826	76958	1795606	12	emm12.0	A-C4	A-C	36	0	0	0	0	0	0	0	0	0	0	0	0	0	0	0	0	0	0	1	1	1	1	0	0	0	0	0	0	0	1	1	0	1
GA785	SRR27551821	Throat - not scarlet fever	Throat	2022	48	200.12	20	629823	116643	77054	1685034	89	emm89.0	E4	E	101	0	0	0	0	0	0	0	0	0	0	0	0	0	0	0	0	0	0	0	1	0	0	0	0	0	0	0	0	0	0	1	0	0
GA786	SRR27551820	Throat - not scarlet fever	Throat	2022	48	189.7	22	697808	119235	92312	1798493	1	emm1.0	A-C3	A-C	28	0	0	0	0	0	0	0	0	0	0	0	0	0	0	0	0	0	1	0	1	0	0	1	0	0	0	0	0	0	0	1	1	0
GA787	SRR27551819	Throat - not scarlet fever	Throat	2022	48	185.39	40	262461	107153	58074	1865012	87	emm87.0	E3	E	62	0	0	0	0	0	0	0	0	0	0	0	0	0	0	0	0	0	0	1	1	0	0	1	0	0	0	0	1	1	1	1	0	1
GA788	SRR27551817	Throat - not scarlet fever	Throat	2022	48	151.6	43	229517	160191	63039	1826283	12	emm12.0	A-C4	A-C	36	0	0	0	0	0	0	0	0	0	0	0	0	0	0	0	0	0	0	1	1	1	1	0	0	0	0	0	0	0	1	1	0	1
GA789	SRR27551816	Skin	Skin	2022	48	191.09	21	469062	229887	86174	1780203	76	emm76.0	E2	E	378	0	0	0	0	0	0	0	0	0	0	0	0	0	0	1	0	0	0	0	1	0	0	1	0	0	0	0	0	0	0	1	0	0
GA790	SRR27551815	Skin	Skin	2022	49	179.13	17	359505	171357	109382	1856610	75	emm75.0	E6	E	150	0	0	0	0	0	0	0	0	0	0	0	0	0	0	0	0	0	0	1	1	0	0	0	1	0	1	1	0	0	0	1	0	1
GA791	SRR27551814	Throat - scarlet fever	Throat	2022	49	175.18	17	472046	208744	97313	1856650	75	emm75.0	E6	E	150	0	0	0	0	0	0	0	0	0	0	0	0	0	0	0	0	0	0	1	1	0	0	0	1	0	1	1	0	0	0	1	0	1
GA792	SRR27551813	Throat - scarlet fever	Throat	2022	49	191.55	21	697746	203754	92297	1798761	1	emm1.0	A-C3	A-C	28	0	0	0	0	0	0	0	0	0	0	0	0	0	0	0	0	0	1	0	1	0	0	1	0	0	0	0	0	0	0	1	1	0
GA793	SRR27551812	Throat - not scarlet fever	Throat	2022	49	191.91	22	697747	203754	67574	1798607	1	emm1.0	A-C3	A-C	28	0	0	0	0	0	0	0	0	0	0	0	0	0	0	0	0	0	1	0	1	0	0	1	0	0	0	0	0	0	0	1	1	0
GA794	SRR27551811	Throat - scarlet fever	Throat	2022	49	182.17	20	349629	163139	97313	1856147	75	emm75.0	E6	E	150	0	0	0	0	0	0	0	0	0	0	0	0	0	0	0	0	0	0	1	1	0	0	0	1	0	1	1	0	0	0	1	0	1
GA795	SRR27551810	Throat - not scarlet fever	Throat	2022	49	188.98	39	229527	160192	63552	1826047	12	emm12.0	A-C4	A-C	36	0	0	0	0	0	0	0	0	0	0	0	0	0	0	0	0	0	0	1	1	1	1	0	0	0	0	0	0	0	1	1	0	1
GA796	SRR27551809	Skin	Skin	2022	49	191.48	27	319042	162822	78234	1766565	27	emm27.11	E2	E	1163	0	0	0	0	0	0	0	0	0	0	0	0	0	0	1	0	0	0	1	1	0	0	0	0	0	0	0	0	0	0	1	0	1
GA798	SRR27551808	Throat - not scarlet fever	Throat	2022	49	189.42	29	340195	125269	77035	1821733	12	emm12.19	A-C4	A-C	36	0	0	0	0	0	0	0	0	0	1	1	0	0	0	0	0	0	0	0	1	1	1	0	0	0	0	0	0	0	1	1	1	0
GA799	SRR27551806	Throat - scarlet fever	Throat	2022	49	198.79	19	502565	211283	97368	1761231	1	emm1.0	A-C3	A-C	28	0	0	0	0	0	0	0	0	0	0	0	0	0	0	0	0	0	0	0	1	0	0	1	0	0	0	0	0	0	0	1	1	0
GA800	SRR27551805	Throat - not scarlet fever	Throat	2022	49	192.91	30	229610	148923	67597	1796593	12	emm12.37	A-C4	A-C	36	0	0	0	0	0	0	0	0	0	0	0	0	0	0	0	0	0	0	1	1	1	1	0	0	0	0	0	0	0	0	1	1	1
GA801	SRR27551804	Throat - scarlet fever	Throat	2022	49	190.6	24	451207	203754	67574	1798760	1	emm1.0	A-C3	A-C	28	0	0	0	0	0	0	0	0	0	0	0	0	0	0	0	0	0	1	0	1	0	0	1	0	0	0	0	0	0	0	1	1	0
GA803	SRR27551803	Throat - not scarlet fever	Throat	2022	49	187.1	36	251710	157612	77755	1858746	22	emm22.0	E4	E	46	0	0	0	0	0	0	0	0	0	0	0	0	0	0	1	0	0	0	1	1	0	0	0	1	0	0	0	0	0	1	1	0	1
GA804	SRR27551802	Throat - not scarlet fever	Throat	2022	49	183.03	37	251563	157612	77755	1868826	22	emm22.0	E4	E	46	0	0	0	0	0	0	0	0	0	0	0	0	0	0	1	0	0	0	1	1	0	0	0	1	0	0	0	0	0	1	1	0	1
GA805	SRR27551801	Ear	Other	2022	49	186.13	36	229518	176910	67597	1851078	12	emm12.0	A-C4	A-C	36	0	0	0	0	0	0	0	0	0	0	0	0	0	0	0	0	0	0	0	1	1	1	0	0	0	0	0	0	0	1	1	1	1
GA806	SRR27551800	Throat - not scarlet fever	Throat	2022	49	186.36	36	251710	157612	62900	1859674	22	emm22.0	E4	E	46	0	0	0	0	0	0	0	0	0	0	0	0	0	0	1	0	0	0	1	1	0	0	0	1	0	0	0	0	0	1	1	0	1
GA807	SRR27551995	Throat - not scarlet fever	Throat	2022	49	180.28	21	298634	185743	113652	1849458	11	emm11.0	E6	E	403	0	0	0	0	0	0	1	0	0	0	0	0	0	0	1	0	0	0	1	1	1	1	0	0	0	0	0	0	0	0	1	0	1
GA808	SRR27551994	Throat - not scarlet fever	Throat	2022	49	189.42	34	321391	102330	51326	1843416	87	emm87.0	E3	E	62	0	0	0	0	0	0	0	0	0	0	0	0	0	0	0	0	0	0	0	1	0	0	1	1	0	0	0	1	1	1	1	0	0
GA809	SRR27551993	Throat - not scarlet fever	Throat	2022	49	179.24	36	319766	106244	64641	1878064	4	emm4.19	E1	E	39	0	0	0	0	0	0	0	0	0	0	0	0	0	0	0	0	0	0	1	0	0	0	0	0	0	0	0	0	0	1	1	0	1
GA810	SRR27551991	Ear	Other	2022	49	193.75	21	486658	203625	92312	1798406	1	emm1.0	A-C3	A-C	28	0	0	0	0	0	0	0	0	0	0	0	0	0	0	0	0	0	1	0	1	0	0	1	0	0	0	0	0	0	0	1	1	0
GA811	SRR27551990	Throat - scarlet fever	Throat	2022	49	191.43	23	396791	203754	67574	1798761	1	emm1.0	A-C3	A-C	28	0	0	0	0	0	0	0	0	0	0	0	0	0	0	0	0	0	1	0	1	0	0	1	0	0	0	0	0	0	0	1	1	0
GA812	SRR27551989	Throat - not scarlet fever	Throat	2022	49	188.26	22	697747	203754	67574	1798578	1	emm1.0	A-C3	A-C	28	0	0	0	0	0	0	0	0	0	0	0	0	0	0	0	0	0	1	0	1	0	0	1	0	0	0	0	0	0	0	1	1	0
GA813	SRR27551988	Throat - scarlet fever	Throat	2022	49	187.15	34	251710	157612	77755	1859693	22	emm22.0	E4	E	46	0	0	0	0	0	0	0	0	0	0	0	0	0	0	1	0	0	0	1	1	0	0	0	1	0	0	0	0	0	1	1	0	1
GA814	SRR27551987	Throat - scarlet fever	Throat	2022	49	192.06	22	486655	203753	92312	1798402	1	emm1.0	A-C3	A-C	28	0	0	0	0	0	0	0	0	0	0	0	0	0	0	0	0	0	1	0	1	0	0	1	0	0	0	0	0	0	0	1	1	0
GA815	SRR27551986	Throat - not scarlet fever	Throat	2022	49	201.09	22	249050	160623	102817	1729212	89	emm89.0	E4	E	101	0	0	0	0	0	0	0	0	0	0	0	0	0	0	0	0	0	0	1	1	0	0	0	0	0	0	0	0	0	0	1	0	1
GA816	SRR27551985	Throat - not scarlet fever	Throat	2022	49	184.83	41	204508	108553	69079	1860955	22	emm22.0	E4	E	46	0	0	0	0	0	0	0	0	0	0	0	0	0	0	1	0	0	0	1	1	1	1	0	0	0	0	0	0	0	1	1	0	1
GA817	SRR27551984	Throat - scarlet fever	Throat	2022	49	188.4	29	219105	162809	77765	1837472	12	emm12.0	A-C4	A-C	36	0	0	0	0	0	0	0	0	0	0	0	0	0	0	0	0	0	0	1	1	1	1	0	0	0	0	0	0	0	1	1	1	1
GA818	SRR27551983	Throat - not scarlet fever	Throat	2022	49	189.26	28	251701	157612	87184	1844502	22	emm22.0	E4	E	46	0	0	0	0	0	0	0	0	0	0	0	0	0	0	1	0	0	0	1	1	0	0	0	0	0	0	0	0	0	1	1	0	1
GA819	SRR27551982	Throat - scarlet fever	Throat	2022	49	192.42	20	697882	203753	92312	1798337	1	emm1.0	A-C3	A-C	28	0	0	0	0	0	0	0	0	0	0	0	0	0	0	0	0	0	1	0	1	0	0	1	0	0	0	0	0	0	0	1	1	0
GA820	SRR27551980	Throat - not scarlet fever	Throat	2022	49	188.67	34	229518	162572	67597	1830828	12	emm12.0	A-C4	A-C	36	0	0	0	0	0	0	0	0	0	0	0	0	0	0	0	0	0	0	1	1	1	1	0	0	0	0	0	0	0	1	1	1	1
GA821	SRR27551979	Throat - scarlet fever	Throat	2022	49	190.73	22	697747	203754	67574	1798607	1	emm1.0	A-C3	A-C	28	0	0	0	0	0	0	0	0	0	0	0	0	0	0	0	0	0	1	0	1	0	0	1	0	0	0	0	0	0	0	1	1	0
GA822	SRR27551978	Throat - not scarlet fever	Throat	2022	49	188.62	30	251701	157612	77755	1844564	22	emm22.0	E4	E	46	0	0	0	0	0	0	0	0	0	0	0	0	0	0	1	0	0	0	1	1	0	0	0	0	0	0	0	0	0	1	1	0	1
GA823	SRR27551977	Throat - not scarlet fever	Throat	2022	49	193.17	21	697747	203754	67574	1798451	1	emm1.0	A-C3	A-C	28	0	0	0	0	0	0	0	0	0	0	0	0	0	0	0	0	0	1	0	1	0	0	1	0	0	0	0	0	0	0	1	1	0
GA824	SRR27551976	Throat - not scarlet fever	Throat	2022	49	188.11	41	260562	77244	43613	1855256	87	emm87.0	E3	E	62	0	0	0	0	0	0	0	0	0	0	0	0	0	0	0	0	0	0	1	1	0	0	1	0	0	0	0	1	1	1	1	0	1
GA825	SRR27551975	Throat - scarlet fever	Throat	2022	49	188.53	29	256321	176054	77765	1832564	12	emm12.0	A-C4	A-C	36	0	0	0	0	0	0	0	0	0	0	0	0	0	0	0	0	0	1	0	1	1	1	0	0	0	0	0	0	0	1	1	1	0
GA826	SRR27551974	Throat - not scarlet fever	Throat	2022	49	197.99	29	343123	131081	77042	1755505	12	emm12.0	A-C4	A-C	36	0	0	0	0	0	0	0	0	0	0	0	0	0	0	0	0	0	0	0	1	1	1	0	0	0	0	0	0	0	0	1	1	0
GA828	SRR27551973	Throat - not scarlet fever	Throat	2022	49	189.24	21	486658	203753	92312	1797873	1	emm1.0	A-C3	A-C	28	0	0	0	0	0	0	0	0	0	0	0	0	0	0	0	0	0	1	0	1	0	0	1	0	0	0	0	0	0	0	1	1	0
GA829	SRR27551972	Throat - not scarlet fever	Throat	2022	49	186.09	31	219105	138623	67598	1836934	12	emm12.0	A-C4	A-C	36	0	0	0	0	0	0	0	0	0	0	0	0	0	0	0	0	0	0	1	1	1	1	0	0	0	0	0	0	0	1	1	1	1
GA830	SRR27551971	Throat - not scarlet fever	Throat	2022	49	175.85	39	251710	93043	65653	1859311	22	emm22.0	E4	E	46	0	0	0	0	0	0	0	0	0	0	0	0	0	0	1	0	0	0	1	1	0	0	0	1	0	0	0	0	0	1	1	0	1
GA831	SRR27551968	Throat - scarlet fever	Throat	2022	49	190.63	44	229459	130917	50614	1782578	12	emm12.101	A-C4	A-C	242	0	0	0	0	0	0	0	0	0	0	0	0	0	0	0	0	0	0	1	1	1	1	0	0	0	0	0	0	0	0	1	0	1
GA832	SRR27551743	Throat - not scarlet fever	Throat	2022	49	190.59	22	627653	120062	92312	1795407	1	emm1.0	A-C3	A-C	28	0	0	0	0	0	0	0	0	0	0	0	0	0	0	0	0	0	1	0	1	0	0	1	0	0	0	0	0	0	0	1	1	0
GA835	SRR27551742	Ear	Other	2022	49	193.15	24	263428	219838	76395	1776801	76	emm76.0	E2	E	378	0	0	0	0	0	0	0	0	0	0	0	0	0	0	1	0	0	0	0	1	0	0	1	0	0	0	0	0	0	0	1	0	0
GA836	SRR27551741	Throat - not scarlet fever	Throat	2022	49	183.51	34	319781	162907	64641	1876704	4	emm4.19	E1	E	39	0	0	0	0	0	0	0	0	0	0	0	0	0	0	0	0	0	0	1	0	0	0	0	0	0	0	0	0	0	1	1	0	1
GA837	SRR27551740	Throat - scarlet fever	Throat	2022	49	183.7	46	226755	160191	63552	1825934	12	emm12.0	A-C4	A-C	36	0	0	0	0	0	0	0	0	0	0	0	0	0	0	0	0	0	0	1	1	1	1	0	0	0	0	0	0	0	1	1	0	1
GA838	SRR27551739	Throat - not scarlet fever	Throat	2022	49	184.39	28	256321	176054	77765	1832338	12	emm12.0	A-C4	A-C	36	0	0	0	0	0	0	0	0	0	0	0	0	0	0	0	0	0	1	0	1	1	1	0	0	0	0	0	0	0	1	1	1	0
GA839	SRR27551738	Throat - scarlet fever	Throat	2022	49	187.82	24	451268	119235	92312	1798647	1	emm1.0	A-C3	A-C	28	0	0	0	0	0	0	0	0	0	0	0	0	0	0	0	0	0	1	0	1	0	0	1	0	0	0	0	0	0	0	1	1	0
GA840	SRR27551737	Throat - not scarlet fever	Throat	2022	49	186.99	20	697808	203754	92312	1798383	1	emm1.0	A-C3	A-C	28	0	0	0	0	0	0	0	0	0	0	0	0	0	0	0	0	0	1	0	1	0	0	1	0	0	0	0	0	0	0	1	1	0
GA841	SRR27551736	Throat - not scarlet fever	Throat	2022	49	163.28	31	226762	148923	67598	1792806	12	emm12.37	A-C4	A-C	36	0	0	0	0	0	0	0	0	0	0	0	0	0	0	0	0	0	0	1	1	1	1	0	0	0	0	0	0	0	0	1	1	1
GA842	SRR27551735	Throat - not scarlet fever	Throat	2022	49	170.91	30	253554	176054	76096	1832790	12	emm12.0	A-C4	A-C	36	0	0	0	0	0	0	0	0	0	0	0	0	0	0	0	0	0	1	0	1	1	1	0	0	0	0	0	0	0	1	1	1	0
GA843	SRR27551733	Throat - not scarlet fever	Throat	2022	49	191.56	20	697882	203753	92312	1797804	1	emm1.0	A-C3	A-C	28	0	0	0	0	0	0	0	0	0	0	0	0	0	0	0	0	0	1	0	1	0	0	1	0	0	0	0	0	0	0	1	1	0
GA844	SRR27551732	Throat - not scarlet fever	Throat	2022	49	190.48	24	451269	119201	92312	1798713	1	emm1.0	A-C3	A-C	28	0	0	0	0	0	0	0	0	0	0	0	0	0	0	0	0	0	1	0	1	0	0	1	0	0	0	0	0	0	0	1	1	0
GA846	SRR27551731	Throat - not scarlet fever	Throat	2022	49	183.18	37	497021	159112	87801	1853315	3	emm3.93	A-C5	A-C	315	0	0	0	0	0	0	0	0	0	0	0	0	0	0	0	0	0	1	0	1	0	0	0	1	0	0	0	0	0	1	1	0	0
GA847	SRR27551730	Throat - not scarlet fever	Throat	2022	49	189.74	35	229502	148640	65670	1795895	12	emm12.37	A-C4	A-C	36	0	0	0	0	0	0	0	0	0	0	0	0	0	0	0	0	0	0	1	1	1	1	0	0	0	0	0	0	0	0	1	1	1
GA848	SRR27552028	Throat - not scarlet fever	Throat	2022	49	184.9	48	262527	106986	45380	1876077	87	emm87.0	E3	E	62	0	0	0	0	0	0	0	0	0	0	0	0	0	0	0	0	0	0	1	1	0	0	1	1	0	0	0	1	1	1	1	0	1
GA849	SRR27552070	Throat - not scarlet fever	Throat	2022	49	166.72	52	262527	76529	43057	1875847	87	emm87.0	E3	E	62	0	0	0	0	0	0	0	0	0	0	0	0	0	0	0	0	0	0	1	1	0	0	1	1	0	0	0	1	1	1	1	0	1
GA850	SRR27552069	Throat - scarlet fever	Throat	2022	49	172.93	23	697747	203754	67574	1798139	1	emm1.0	A-C3	A-C	28	0	0	0	0	0	0	0	0	0	0	0	0	0	0	0	0	0	1	0	1	0	0	1	0	0	0	0	0	0	0	1	1	0
GA851	SRR27552068	Throat - scarlet fever	Throat	2022	50	190.12	21	697883	203753	92312	1798493	1	emm1.0	A-C3	A-C	28	0	0	0	0	0	0	0	0	0	0	0	0	0	0	0	0	0	1	0	1	0	0	1	0	0	0	0	0	0	0	1	1	0
GA852	SRR27552067	Throat - not scarlet fever	Throat	2022	49	187.58	22	486658	203753	92312	1798471	1	emm1.0	A-C3	A-C	28	0	0	0	0	0	0	0	0	0	0	0	0	0	0	0	0	0	1	0	1	0	0	1	0	0	0	0	0	0	0	1	1	0
GA853	SRR27552066	Throat - not scarlet fever	Throat	2022	49	183.81	23	697808	119235	92312	1798307	1	emm1.0	A-C3	A-C	28	0	0	0	0	0	0	0	0	0	0	0	0	0	0	0	0	0	1	0	1	0	0	1	0	0	0	0	0	0	0	1	1	0
GA854	SRR27552064	Throat - scarlet fever	Throat	2022	49	186.82	23	697747	203754	67574	1798139	1	emm1.0	A-C3	A-C	28	0	0	0	0	0	0	0	0	0	0	0	0	0	0	0	0	0	1	0	1	0	0	1	0	0	0	0	0	0	0	1	1	0
GA855	SRR27552063	Throat - not scarlet fever	Throat	2022	49	167.17	22	329975	243353	115842	1852191	28	emm28.0	E4	E	52	0	0	0	0	0	0	0	0	0	0	0	0	0	0	0	0	0	0	1	1	0	0	1	0	0	0	0	0	0	0	1	0	1
GA856	SRR27552062	Throat - scarlet fever	Throat	2022	49	179.45	37	226775	138623	65492	1830856	12	emm12.0	A-C4	A-C	36	0	0	0	0	0	0	0	0	0	0	0	0	0	0	0	0	0	0	1	1	1	1	0	0	0	0	0	0	0	1	1	1	1
GA857	SRR27552061	Throat - not scarlet fever	Throat	2022	50	163.56	24	451195	203753	92312	1798428	1	emm1.0	A-C3	A-C	28	0	0	0	0	0	0	0	0	0	0	0	0	0	0	0	0	0	1	0	1	0	0	1	0	0	0	0	0	0	0	1	1	0
GA858	SRR27552060	Skin	Skin	2022	49	184.81	23	263428	223126	87004	1779933	76	emm76.0	E2	E	378	0	0	0	0	0	0	0	0	0	0	0	0	0	0	1	0	0	0	0	1	0	0	1	0	0	0	0	0	0	0	1	0	0
GA859	SRR27552059	Throat - not scarlet fever	Throat	2022	49	189.46	32	226743	160401	65308	1795162	12	emm12.37	A-C4	A-C	36	0	0	0	0	0	0	0	0	0	0	0	0	0	0	0	0	0	0	1	1	1	1	0	0	0	0	0	0	0	0	1	1	1
GA860	SRR27552058	Skin	Skin	2022	49	179.82	37	251710	157612	66836	1859843	22	emm22.0	E4	E	46	0	0	0	0	0	0	0	0	0	0	0	0	0	0	1	0	0	0	1	1	0	0	0	1	0	0	0	0	0	1	1	0	1
GA861	SRR27551883	Skin	Skin	2022	49	184.4	23	451202	203753	92312	1798438	1	emm1.0	A-C3	A-C	28	0	0	0	0	0	0	0	0	0	0	0	0	0	0	0	0	0	1	0	1	0	0	1	0	0	0	0	0	0	0	1	1	0
GA863	SRR27551882	Throat - not scarlet fever	Throat	2022	50	181.42	32	226756	131323	65603	1836500	12	emm12.0	A-C4	A-C	36	0	0	0	0	0	0	0	0	0	0	0	0	0	0	0	0	0	0	1	1	1	1	0	0	0	0	0	0	0	1	1	1	1
GA864	SRR27551881	Throat - not scarlet fever	Throat	2022	50	179.84	22	504316	213371	93057	1858515	28	emm28.0	E4	E	458	0	0	0	0	0	0	0	0	0	0	0	0	0	0	0	0	0	0	1	1	0	0	1	1	0	0	0	0	0	0	1	0	1
GA865	SRR27551879	Throat - scarlet fever	Throat	2022	50	171.47	23	451195	203753	92312	1797896	1	emm1.0	A-C3	A-C	28	0	0	0	0	0	0	0	0	0	0	0	0	0	0	0	0	0	1	0	1	0	0	1	0	0	0	0	0	0	0	1	1	0
GA866	SRR27551878	Throat - not scarlet fever	Throat	2022	50	166.25	29	264019	162968	99395	1927204	77	emm77.0	E4	E	63	0	0	0	0	0	1	0	0	0	0	0	0	0	0	0	1	0	0	1	0	0	0	0	0	0	0	0	1	1	0	1	0	1
GA867	SRR27551877	Eye	Other	2022	50	180.92	44	240328	89105	43676	1895073	87	emm87.0	E3	E	62	0	0	0	0	0	0	0	0	0	0	0	0	0	0	0	0	0	0	1	1	0	0	1	0	0	0	0	1	1	1	1	0	1
GA870	SRR27551876	Throat - not scarlet fever	Throat	2022	50	182.91	27	343419	190624	77765	1833123	12	emm12.0	A-C4	A-C	36	0	0	0	0	0	0	0	0	0	0	0	0	0	0	0	0	0	1	0	1	1	1	0	0	0	0	0	0	0	1	1	1	0
GA871	SRR27551875	Throat - not scarlet fever	Throat	2022	50	169.74	29	285183	162968	87712	1927116	77	emm77.0	E4	E	63	0	0	0	0	0	1	0	0	0	0	0	0	0	0	0	1	0	0	1	0	0	0	0	0	0	0	0	1	1	0	1	0	1
GA872	SRR27551874	Throat - scarlet fever	Throat	2022	50	188.64	24	396852	119235	92312	1798553	1	emm1.0	A-C3	A-C	28	0	0	0	0	0	0	0	0	0	0	0	0	0	0	0	0	0	1	0	1	0	0	1	0	0	0	0	0	0	0	1	1	0
GA873	SRR27551873	Throat - not scarlet fever	Throat	2022	50	187.43	24	244082	155862	72320	1734800	89	emm89.0	E4	E	101	0	0	0	0	0	0	0	0	0	0	0	0	0	0	0	0	0	0	1	1	0	0	0	0	0	0	0	0	0	0	1	0	1
GA875	SRR27551872	Throat - scarlet fever	Throat	2022	50	184.92	13	592942	243614	130211	1856365	75	emm75.0	E6	E	150	0	0	0	0	0	0	0	0	0	0	0	0	0	0	0	0	0	0	1	1	0	0	0	1	0	1	1	0	0	0	1	0	1
GA876	SRR27551871	Throat - not scarlet fever	Throat	2022	50	194.38	23	261771	153574	77000	1754845	89	emm89.0	E4	E	101	0	0	0	0	0	0	0	0	0	0	0	0	0	0	0	0	0	0	1	1	0	0	0	0	0	0	0	0	0	0	1	0	1
GA877	SRR27551870	Throat - not scarlet fever	Throat	2022	50	178.31	43	291139	148572	68682	1929113	82	emm82.0	E3	E	36	0	0	0	0	0	0	0	0	0	0	0	0	0	0	1	0	0	1	1	1	1	1	0	0	0	0	0	0	0	0	1	1	1
GA879	SRR27551868	Throat - not scarlet fever	Throat	2022	50	187.88	33	226744	160401	65781	1795266	12	emm12.37	A-C4	A-C	36	0	0	0	0	0	0	0	0	0	0	0	0	0	0	0	0	0	0	1	1	1	1	0	0	0	0	0	0	0	0	1	1	1
GA880	SRR27551867	Throat - not scarlet fever	Throat	2022	50	189.04	31	229641	148639	67597	1795799	12	emm12.0	A-C4	A-C	36	0	0	0	0	0	0	0	0	0	0	0	0	0	0	0	0	0	0	1	1	1	1	0	0	0	0	0	0	0	0	1	1	1
GA882	SRR27551866	Skin	Skin	2022	50	175.63	24	263428	223127	76396	1779798	76	emm76.0	E2	E	378	0	0	0	0	0	0	0	0	0	0	0	0	0	0	1	0	0	0	0	1	0	0	1	0	0	0	0	0	0	0	1	0	0
GA883	SRR27551865	Skin	Skin	2022	49	188.29	22	697735	203753	92312	1798274	1	emm1.0	A-C3	A-C	28	0	0	0	0	0	0	0	0	0	0	0	0	0	0	0	0	0	1	0	1	0	0	1	0	0	0	0	0	0	0	1	1	0
GA885	SRR27551864	Skin	Skin	2022	50	182.04	38	251710	93043	71192	1857934	22	emm22.0	E4	E	46	0	0	0	0	0	0	0	0	0	0	0	0	0	0	1	0	0	0	1	1	0	0	0	1	0	0	0	0	0	1	1	0	1
GA886	SRR27551863	Skin	Skin	2022	50	183.77	26	396791	119235	66108	1798933	1	emm1.0	A-C3	A-C	28	0	0	0	0	0	0	0	0	0	0	0	0	0	0	0	0	0	1	0	1	0	0	1	0	0	0	0	0	0	0	1	1	0
GA887	SRR27551862	Throat - not scarlet fever	Throat	2022	50	191.37	30	229456	177080	68116	1796884	12	emm12.0	A-C4	A-C	36	0	0	0	0	0	0	0	0	0	0	0	0	0	0	0	0	0	0	1	1	1	1	0	0	0	0	0	0	0	0	1	1	1
GA888	SRR27551861	Throat - not scarlet fever	Throat	2022	50	183.77	25	280132	201810	89616	1859231	28	emm28.0	E4	E	458	0	0	0	0	0	0	0	0	0	0	0	0	0	0	0	0	0	0	1	1	0	0	1	1	0	0	0	0	0	0	1	0	1
GA890	SRR27551860	Throat - not scarlet fever	Throat	2022	50	177.66	24	243975	143495	77000	1750063	89	emm89.0	E4	E	101	0	0	0	0	0	0	0	0	0	0	0	0	0	0	0	0	0	0	1	1	0	0	0	0	0	0	0	0	0	0	1	0	1
GA891	SRR27551859	Throat - not scarlet fever	Throat	2022	50	178.26	21	507410	248890	99030	1927810	77	emm77.0	E4	E	63	0	0	0	0	0	1	0	0	0	0	0	0	0	0	0	1	0	0	1	0	0	0	0	0	0	0	0	1	1	0	1	0	1
GA892	SRR27551857	Throat - not scarlet fever	Throat	2022	50	191.18	22	298554	162925	79421	1810328	49	emm49.8	E3	E	190	0	0	1	0	0	0	0	0	0	1	1	0	0	0	1	0	0	1	0	1	0	0	0	0	0	0	0	0	0	0	0	0	0
GA893	SRR27551856	Throat - not scarlet fever	Throat	2022	50	188.96	21	697735	203753	92312	1798209	1	emm1.0	A-C3	A-C	28	0	0	0	0	0	0	0	0	0	0	0	0	0	0	0	0	0	1	0	1	0	0	1	0	0	0	0	0	0	0	1	1	0
GA894	SRR27551799	Skin	Skin	2022	50	177.06	25	412982	162840	81000	1898953	49	emm49.0	E3	E	371	1	1	0	1	0	0	1	0	0	0	0	0	0	0	1	0	0	0	1	1	0	0	0	0	1	1	0	0	0	0	0	0	1
GA895	SRR27551798	Throat - not scarlet fever	Throat	2022	50	180.78	35	226756	138587	65540	1830666	12	emm12.0	A-C4	A-C	36	0	0	0	0	0	0	0	0	0	0	0	0	0	0	0	0	0	0	1	1	1	1	0	0	0	0	0	0	0	1	1	1	1
GA896	SRR27551797	Throat - scarlet fever	Throat	2022	50	191.35	19	697735	203753	92312	1798054	1	emm1.0	A-C3	A-C	28	0	0	0	0	0	0	0	0	0	0	0	0	0	0	0	0	0	1	0	1	0	0	1	0	0	0	0	0	0	0	1	1	0
GA897	SRR27551796	Throat - not scarlet fever	Throat	2022	51	169.85	44	204556	98461	69079	1861188	22	emm22.0	E4	E	46	0	0	0	0	0	0	0	0	0	0	0	0	0	0	1	0	0	0	1	1	1	1	0	0	0	0	0	0	0	1	1	0	1
GA902	SRR27551795	Throat - scarlet fever	Throat	2022	51	190.12	31	229610	149001	67597	1796724	12	emm12.37	A-C4	A-C	36	0	0	0	0	0	0	0	0	0	0	0	0	0	0	0	0	0	0	1	1	1	1	0	0	0	0	0	0	0	0	1	1	1
GA903	SRR27551794	Skin	Skin	2022	51	177.57	23	267585	248942	100477	1923613	77	emm77.0	E4	E	63	0	0	0	0	0	1	0	0	0	0	0	0	0	0	0	1	0	0	0	0	0	0	0	0	0	0	0	1	1	0	1	0	0
GA908	SRR27551793	Throat - not scarlet fever	Throat	2022	51	176.82	34	481411	196541	101185	1914320	58	emm58.0	E3	E	176	0	0	0	0	0	1	0	0	0	0	0	0	0	0	1	0	0	0	0	1	0	0	0	0	0	0	0	1	1	1	1	0	0
GA911	SRR27551792	Eye	Other	2022	51	181.31	47	240328	82226	42150	1895538	87	emm87.0	E3	E	62	0	0	0	0	0	0	0	0	0	0	0	0	0	0	0	0	0	0	1	1	0	0	1	0	0	0	0	1	1	1	1	0	1
GA912	SRR27551790	Throat - not scarlet fever	Throat	2022	49	182.34	35	282172	141995	64535	1861663	4	emm4.0	E1	E	39	0	0	0	0	0	0	0	0	0	0	0	0	0	0	0	0	0	0	1	0	0	0	0	0	0	0	0	0	0	1	1	0	1
GA913	SRR27551789	Throat - not scarlet fever	Throat	2022	49	179.98	48	262473	82142	45380	1877562	87	emm87.0	E3	E	62	0	0	0	0	0	0	0	0	0	0	0	0	0	0	0	0	0	0	1	1	0	0	1	1	0	0	0	1	1	1	1	0	1
GA914	SRR27551788	Throat - not scarlet fever	Throat	2022	51	183.18	36	251710	157612	66836	1859234	22	emm22.0	E4	E	46	0	0	0	0	0	0	0	0	0	0	0	0	0	0	1	0	0	0	1	1	0	0	0	1	0	0	0	0	0	1	1	0	1
GA915	SRR27551787	Throat - not scarlet fever	Throat	2022	51	155.26	22	697803	203754	92312	1798511	1	emm1.0	A-C3	A-C	28	0	0	0	0	0	0	0	0	0	0	0	0	0	0	0	0	0	1	0	1	0	0	1	0	0	0	0	0	0	0	1	1	0
GA916	SRR27551786	Throat - not scarlet fever	Throat	2022	51	153.87	17	504289	243302	115834	1817933	28	emm28.0	E4	E	458	0	0	0	0	0	0	0	0	0	0	0	0	0	0	0	0	0	0	1	1	0	0	1	0	0	0	0	0	0	0	1	0	1
GA917	SRR27551785	Skin	Skin	2022	51	194.42	20	469062	229897	87004	1779787	76	emm76.0	E2	E	378	0	0	0	0	0	0	0	0	0	0	0	0	0	0	1	0	0	0	0	1	0	0	1	0	0	0	0	0	0	0	1	0	0
GA919	SRR27551784	Throat - not scarlet fever	Throat	2022	51	183.14	38	226756	130966	65883	1829944	12	emm12.0	A-C4	A-C	36	0	0	0	0	0	0	0	0	0	0	0	0	0	0	0	0	0	0	1	1	1	1	0	0	0	0	0	0	0	1	1	1	1
GA920	SRR27551783	Throat - scarlet fever	Throat	2022	51	179.56	31	226738	131293	67597	1836782	12	emm12.0	A-C4	A-C	36	0	0	0	0	0	0	0	0	0	0	0	0	0	0	0	0	0	0	1	1	1	1	0	0	0	0	0	0	0	1	1	1	1
GA921	SRR27551782	Throat - not scarlet fever	Throat	2022	51	189.79	22	486658	203753	92312	1798562	1	emm1.0	A-C3	A-C	28	0	0	0	0	0	0	0	0	0	0	0	0	0	0	0	0	0	1	0	1	0	0	1	0	0	0	0	0	0	0	1	1	0
GA922	SRR27551781	Skin	Skin	2022	51	190.5	24	261395	204827	76395	1779847	76	emm76.0	E2	E	378	0	0	0	0	0	0	0	0	0	0	0	0	0	0	1	0	0	0	0	1	0	0	1	0	0	0	0	0	0	0	1	0	0
GA923	SRR27551779	Throat - not scarlet fever	Throat	2022	51	151.85	28	286544	149232	87712	1927210	77	emm77.0	E4	E	63	0	0	0	0	0	1	0	0	0	0	0	0	0	0	0	1	0	0	1	0	0	0	0	0	0	0	0	1	1	0	1	0	1
GA924	SRR27551778	Throat - not scarlet fever	Throat	2022	51	154.06	48	260562	73557	40961	1853029	87	emm87.0	E3	E	62	0	0	0	0	0	0	0	0	0	0	0	0	0	0	0	0	0	0	1	1	0	0	1	0	0	0	0	1	1	1	1	0	1
GA925	SRR27551777	Skin	Skin	2022	51	186.46	47	262571	82142	45380	1877353	87	emm87.0	E3	E	62	0	0	0	0	0	0	0	0	0	0	0	0	0	0	0	0	0	0	1	1	0	0	1	1	0	0	0	1	1	1	1	0	1
GA926	SRR27551776	Throat - not scarlet fever	Throat	2022	51	202.19	20	249039	160623	102817	1729131	89	emm89.0	E4	E	101	0	0	0	0	0	0	0	0	0	0	0	0	0	0	0	0	0	0	1	1	0	0	0	0	0	0	0	0	0	0	1	0	1
GA927	SRR27551775	Throat - not scarlet fever	Throat	2022	51	189.3	34	321391	94230	68820	1842600	87	emm87.0	E3	E	62	0	0	0	0	0	0	0	0	0	0	0	0	0	0	0	0	0	0	0	1	0	0	1	1	0	0	0	1	1	1	1	0	0
GA928	SRR27551774	Throat - not scarlet fever	Throat	2022	51	193.78	28	229610	181888	68126	1796500	12	emm12.37	A-C4	A-C	36	0	0	0	0	0	0	0	0	0	0	0	0	0	0	0	0	0	0	1	1	1	1	0	0	0	0	0	0	0	0	1	1	1
GA929	SRR27551773	Skin	Skin	2022	51	196.64	21	469062	229847	87004	1778946	76	emm76.0	E2	E	378	0	0	0	0	0	0	0	0	0	0	0	0	0	0	1	0	0	0	0	1	0	0	1	0	0	0	0	0	0	0	1	0	0
GA930	SRR27551772	Throat - scarlet fever	Throat	2022	51	180.61	29	229517	110647	77765	1822717	87	emm87.0	E3	E	62	0	0	0	0	0	0	0	0	0	0	0	0	0	0	0	0	0	0	1	1	0	0	1	0	0	0	0	1	1	1	1	0	1
GA931	SRR27551967	Throat - not scarlet fever	Throat	2022	51	191.01	29	229517	110647	77765	1822717	12	emm12.0	A-C4	A-C	36	0	0	0	0	0	0	0	0	0	1	1	0	0	0	0	0	0	0	1	1	1	1	0	0	0	0	0	0	0	1	1	1	1
GA932	SRR27551966	Throat - not scarlet fever	Throat	2022	51	188.62	34	251710	157612	77755	1858615	22	emm22.0	E4	E	46	0	0	0	0	0	0	0	0	0	0	0	0	0	0	1	0	0	0	1	1	0	0	0	1	0	0	0	0	0	1	1	0	1
GA933	SRR27551964	Throat - not scarlet fever	Throat	2022	51	192.82	20	697747	203754	70793	1798451	1	emm1.0	A-C3	A-C	28	0	0	0	0	0	0	0	0	0	0	0	0	0	0	0	0	0	1	0	1	0	0	1	0	0	0	0	0	0	0	1	1	0
GA934	SRR27551963	Skin	Skin	2022	51	192.84	22	544419	162925	79421	1810329	49	emm49.8	E3	E	190	0	0	1	0	0	0	0	0	0	1	1	0	0	0	1	0	0	1	0	1	0	0	0	0	0	0	0	0	0	0	0	0	0
GA935	SRR27551962	Throat - not scarlet fever	Throat	2022	51	196.59	29	229456	162827	68116	1755176	12	emm12.0	A-C4	A-C	36	0	0	0	0	0	0	0	0	0	0	0	0	0	0	0	0	0	0	1	1	1	1	0	0	0	0	0	0	0	0	1	0	1
GA936	SRR27551961	Throat - not scarlet fever	Throat	2022	51	192.99	20	486658	203753	92312	1798387	1	emm1.0	A-C3	A-C	28	0	0	0	0	0	0	0	0	0	0	0	0	0	0	0	0	0	1	0	1	0	0	1	0	0	0	0	0	0	0	1	1	0
GA937	SRR27551960	Throat - not scarlet fever	Throat	2022	51	189.04	31	229504	131001	67597	1838502	12	emm12.0	A-C4	A-C	36	0	0	0	0	0	0	0	0	0	0	0	0	0	0	0	0	0	0	1	1	1	1	0	0	0	0	0	0	0	1	1	1	1
GA938	SRR27551959	Throat - not scarlet fever	Throat	2022	51	190.05	27	343421	190624	77765	1833113	12	emm12.0	A-C4	A-C	36	0	0	0	0	0	0	0	0	0	0	0	0	0	0	0	0	0	1	0	1	1	1	0	0	0	0	0	0	0	1	1	1	0
GA939	SRR27551958	Skin	Skin	2022	51	206.63	15	284570	239551	169591	1691278	83	emm83.1	D4	D	5	0	0	0	0	0	0	0	0	0	0	0	0	0	0	1	0	0	0	0	1	0	0	0	0	0	1	1	0	0	0	1	0	0
GA940	SRR27551957	Throat - scarlet fever	Throat	2022	51	189.99	44	321212	142579	45380	1834692	87	emm87.0	E3	E	62	0	0	0	0	0	0	0	0	0	0	0	0	0	0	0	0	0	0	0	1	0	0	1	0	0	0	0	1	1	1	1	0	0
GA941	SRR27551956	Skin	Skin	2022	51	186.32	42	262492	107153	57359	1864376	87	emm87.0	E3	E	62	0	0	0	0	0	0	0	0	0	0	0	0	0	0	0	0	0	0	1	1	0	0	1	0	0	0	0	1	1	1	1	0	1
GA943	SRR27551955	Throat - not scarlet fever	Throat	2022	51	191.32	31	202970	118990	77047	1821151	12	emm12.0	A-C4	A-C	36	0	0	0	0	0	0	0	0	0	1	1	0	0	0	0	0	0	0	1	1	1	1	0	0	0	0	0	0	0	1	1	1	1
GA944	SRR27551953	Skin	Skin	2022	51	189.19	27	229505	163078	76985	1837474	12	emm12.0	A-C4	A-C	36	0	0	0	0	0	0	0	0	0	0	0	0	0	0	0	0	0	0	1	1	1	1	0	0	0	0	0	0	0	1	1	1	1
GA945	SRR27551952	Throat - scarlet fever	Throat	2022	51	190.75	35	229518	153783	67597	1816232	12	emm12.0	A-C4	A-C	36	0	0	0	0	0	0	0	0	0	0	0	0	0	0	0	0	0	0	1	1	1	1	0	0	0	0	0	0	0	1	1	0	1
GA947	SRR27551951	Skin	Skin	2022	52	206.28	7	494925	430778	239859	1681146	83	emm83.26	D4	D	5	0	0	0	0	0	0	0	0	0	0	0	0	0	0	1	0	0	0	0	1	0	0	0	0	0	1	1	0	0	0	1	0	0
GA948	SRR27551950	Skin	Skin	2022	51	187.47	34	263102	186714	81609	1859615	85	emm85.0	E6	D	109	1	1	0	1	0	0	1	0	0	0	0	0	0	0	1	0	0	0	0	1	1	1	1	0	0	0	0	0	0	0	1	0	0
GA949	SRR27551949	Ear	Other	2022	52	193.59	28	229518	162826	76958	1795761	12	emm12.0	A-C4	A-C	36	0	0	0	0	0	0	0	0	0	0	0	0	0	0	0	0	0	0	1	1	1	1	0	0	0	0	0	0	0	1	1	0	1
GA950	SRR27551948	Skin	Skin	2022	52	192.09	20	486658	203753	92312	1798387	1	emm1.0	A-C3	A-C	28	0	0	0	0	0	0	0	0	0	0	0	0	0	0	0	0	0	1	0	1	0	0	1	0	0	0	0	0	0	0	1	1	0
GA952	SRR27551947	Skin	Skin	2022	52	187.61	33	463221	261280	80859	1836819	102	emm102.2	E4	E	895	0	0	0	0	0	0	0	0	0	0	0	0	0	0	1	0	0	0	0	1	0	0	1	0	0	1	1	0	0	0	1	0	0
GA953	SRR27551946	Ear	Other	2022	52	194.05	21	697808	203754	92312	1798507	1	emm1.0	A-C3	A-C	28	0	0	0	0	0	0	0	0	0	0	0	0	0	0	0	0	0	1	0	1	0	0	1	0	0	0	0	0	0	0	1	1	0
GA954	SRR27551945	Eye	Other	2022	52	190.97	21	332849	148437	109660	1806605	94	emm94.0	E6	E	89	0	0	0	0	0	0	0	0	0	0	0	0	0	0	0	0	0	0	0	1	1	0	0	0	0	0	0	1	1	0	1	0	0
GA955	SRR27551944	Skin	Skin	2022	52	191.01	28	261394	223127	87004	1815252	76	emm76.0	E2	E	378	0	0	0	0	0	0	0	0	0	0	0	0	0	0	1	0	0	0	0	1	0	0	1	0	0	0	0	0	0	0	1	0	0
GA956	SRR27551941	Skin	Skin	2022	52	192.05	20	697882	203753	92312	1798337	1	emm1.0	A-C3	A-C	28	0	0	0	0	0	0	0	0	0	0	0	0	0	0	0	0	0	1	0	1	0	0	1	0	0	0	0	0	0	0	1	1	0
GA958	SRR27551940	Throat - not scarlet fever	Throat	2022	52	188.68	37	544280	211404	69474	1837179	102	emm102.2	E4	E	895	0	0	0	0	0	0	0	0	0	0	0	0	0	0	1	0	0	0	0	1	0	0	1	0	0	1	1	0	0	0	1	0	0
GA959	SRR27552057	Ear	Other	2022	52	190.2	20	697883	203753	92312	1798338	1	emm1.0	A-C3	A-C	28	0	0	0	0	0	0	0	0	0	0	0	0	0	0	0	0	0	1	0	1	0	0	1	0	0	0	0	0	0	0	1	1	0
GA960	SRR27552056	Skin	Skin	2022	52	177.48	30	279879	172733	72188	1953557	4	emm4.2	E1	E	289	0	0	0	0	0	0	1	0	0	0	0	0	0	0	1	0	0	1	0	0	0	0	0	1	0	0	0	1	1	0	1	0	0
GA961	SRR27552055	Skin	Skin	2022	52	185.49	16	403632	264764	100898	1856028	75	emm75.0	E6	E	150	0	0	0	0	0	0	0	0	0	0	0	0	0	0	0	0	0	0	1	1	0	0	0	1	0	1	1	0	0	0	1	0	1
GA962	SRR27552054	Throat - scarlet fever	Throat	2022	52	188.68	25	396791	119235	70781	1831249	1	emm1.0	A-C3	A-C	28	0	0	0	0	0	0	0	0	0	0	0	0	0	0	0	0	0	1	0	1	0	0	1	0	0	0	0	0	0	0	1	1	0
GA963	SRR27552053	Skin	Skin	2022	52	174.11	44	268941	223576	98859	1990548	77	emm77.0	E4	E	63	0	0	0	0	0	1	0	0	0	0	0	0	0	0	0	1	0	0	1	0	0	0	0	0	0	1	1	1	1	0	1	0	1
GA964	SRR27552052	Skin	Skin	2022	52	186.62	24	299954	223127	76395	1785531	76	emm76.0	E2	E	378	0	0	0	0	0	0	0	0	0	0	0	0	0	0	1	0	0	0	0	1	0	0	1	0	0	0	0	0	0	0	1	0	0
GA965	SRR27552051	Skin	Skin	2022	52	189.66	23	466541	222691	124622	1829304	33	emm33.0	D4	D	3	0	0	0	0	0	0	0	0	0	0	0	0	0	0	1	0	0	0	0	1	1	0	1	1	0	0	0	0	0	0	1	0	0
GA966	SRR27552050	Eye	Other	2022	52	192.45	20	697803	203754	92312	1798368	1	emm1.0	A-C3	A-C	28	0	0	0	0	0	0	0	0	0	0	0	0	0	0	0	0	0	1	0	1	0	0	1	0	0	0	0	0	0	0	1	1	0
GA967	SRR27552048	Eye	Other	2022	52	192.64	19	407341	148526	109854	1806462	94	emm94.0	E6	E	89	0	0	0	0	0	0	0	0	0	0	0	0	0	0	0	0	0	0	0	1	1	0	0	0	0	0	0	1	1	0	1	0	0
GA968	SRR27552047	Skin	Skin	2022	52	192.94	31	243784	144331	79962	1791413	89	emm89.0	E4	E	101	0	0	0	0	0	0	0	0	0	0	0	0	0	0	0	0	0	0	1	1	0	0	0	1	0	0	0	0	0	0	1	0	1
GA969	SRR27552046	Skin	Skin	2022	52	190.46	11	467174	288495	179464	1804062	104	emm104.0	E2	E	137	0	0	0	0	0	0	0	0	0	0	0	0	0	0	1	0	0	0	0	0	0	0	0	0	0	1	1	0	0	0	1	0	0
GA970	SRR27552045	Skin	Skin	2022	52	189.23	23	467025	239674	169246	1828706	33	emm33.0	D4	D	3	0	0	0	0	0	0	0	0	0	0	0	0	0	0	1	0	0	0	0	1	1	0	1	1	0	0	0	0	0	0	1	0	0
GA971	SRR27552044	Skin	Skin	2022	52	190.96	21	544662	162925	79421	1810173	49	emm49.8	E3	E	190	0	0	1	0	0	0	0	0	0	1	1	0	0	0	1	0	0	1	0	1	0	0	0	0	0	0	0	0	0	0	0	0	0
GA972	SRR27552043	Skin	Skin	2022	52	179.34	25	249109	137775	101032	1805177	94	emm94.0	E6	E	89	0	0	0	0	0	0	0	0	0	0	0	0	0	0	0	0	0	0	1	1	1	0	0	0	0	0	0	1	1	0	1	0	1
GA973	SRR27552042	Skin	Skin	2022	52	192.48	28	229610	181888	68126	1796872	12	emm12.37	A-C4	A-C	36	0	0	0	0	0	0	0	0	0	0	0	0	0	0	0	0	0	0	1	1	1	1	0	0	0	0	0	0	0	0	1	1	1
GA974	SRR27552041	Throat - scarlet fever	Throat	2022	52	187.71	38	251710	157612	71207	1858554	22	emm22.0	E4	E	46	0	0	0	0	0	0	0	0	0	0	0	0	0	0	1	0	0	0	1	1	0	0	0	1	0	0	0	0	0	1	1	0	1
GA975	SRR27552040	Skin	Skin	2022	52	193.54	20	396786	203753	92312	1798410	1	emm1.0	A-C3	A-C	28	0	0	0	0	0	0	0	0	0	0	0	0	0	0	0	0	0	1	0	1	0	0	1	0	0	0	0	0	0	0	1	1	0
GA976	SRR27552039	Throat - not scarlet fever	Throat	2022	52	192.9	22	697604	203754	67574	1798897	1	emm1.0	A-C3	A-C	28	0	0	0	0	0	0	0	0	0	0	0	0	0	0	0	0	0	1	0	1	0	0	1	0	0	0	0	0	0	0	1	1	0
GA977	SRR27552037	Skin	Skin	2022	52	193.23	19	697808	203754	92312	1798353	1	emm1.0	A-C3	A-C	28	0	0	0	0	0	0	0	0	0	0	0	0	0	0	0	0	0	1	0	1	0	0	1	0	0	0	0	0	0	0	1	1	0
GA978	SRR27552036	Skin	Skin	2022	52	193.04	22	298554	162925	79421	1810327	49	emm49.8	E3	E	190	0	0	1	0	0	0	0	0	0	1	1	0	0	0	1	0	0	1	0	1	0	0	0	0	0	0	0	0	0	0	0	0	0
GA979	SRR27552035	Throat - not scarlet fever	Throat	2022	52	186.1	41	262487	95592	55674	1865059	87	emm87.0	E3	E	62	0	0	0	0	0	0	0	0	0	0	0	0	0	0	0	0	0	0	1	1	0	0	1	0	0	0	0	1	1	1	1	0	1
GA980	SRR27552034	Throat - not scarlet fever	Throat	2022	52	189.87	27	229495	163078	77111	1837267	12	emm12.0	A-C4	A-C	36	0	0	0	0	0	0	0	0	0	0	0	0	0	0	0	0	0	0	1	1	1	1	0	0	0	0	0	0	0	1	1	1	1
GA981	SRR27552033	Throat - not scarlet fever	Throat	2022	52	198.74	22	261761	155794	79962	1754695	89	emm89.0	E4	E	101	0	0	0	0	0	0	0	0	0	0	0	0	0	0	0	0	0	0	1	1	0	0	0	0	0	0	0	0	0	0	1	0	1
GA982	SRR27552032	Throat - not scarlet fever	Throat	2022	52	202.56	18	412288	155701	102794	1711798	89	emm89.0	E4	E	101	0	0	0	0	0	0	0	0	0	0	0	0	0	0	0	0	0	0	1	1	0	0	0	0	0	0	0	0	0	0	1	0	1
GA983	SRR27552031	Throat - not scarlet fever	Throat	2022	52	186.74	17	359128	171692	109382	1856837	75	emm75.0	E6	E	150	0	0	0	0	0	0	0	0	0	0	0	0	0	0	0	0	0	0	1	1	0	0	0	1	0	1	1	0	0	0	1	0	1
GA984	SRR27552030	Skin	Skin	2022	52	209.9	8	494792	408116	189561	1659023	83	emm83.1	D4	D	5	0	0	0	0	0	0	0	0	0	0	0	0	0	0	1	0	0	0	0	1	0	0	0	0	0	0	0	0	0	0	1	0	0
GA985	SRR27551855	Skin	Skin	2022	52	195.5	21	469062	227715	86174	1779862	76	emm76.0	E2	E	378	0	0	0	0	0	0	0	0	0	0	0	0	0	0	1	0	0	0	0	1	0	0	1	0	0	0	0	0	0	0	1	0	0
GA986	SRR27551854	Skin	Skin	2022	52	192.83	22	307119	207293	166212	1812356	43	emm43.4	D4	D	3	0	0	0	0	0	0	0	0	0	0	0	0	0	0	1	0	0	0	1	1	0	0	0	1	0	0	0	0	0	0	1	0	1
GA987	SRR27551852	Throat - not scarlet fever	Throat	2023	1	189.1	26	229513	162573	76958	1836063	12	emm12.0	A-C4	A-C	36	0	0	0	0	0	0	0	0	0	0	0	0	0	0	0	0	0	0	1	1	1	1	0	0	0	0	0	0	0	1	1	1	1
GA989	SRR27551851	Ear	Other	2023	1	181.62	19	504381	213415	108703	1911790	28	emm28.0	E4	E	52	0	0	0	0	0	0	0	0	0	0	0	0	0	0	0	0	0	0	1	1	0	0	1	1	0	0	0	0	0	0	1	0	1
GA990	SRR27551850	Ear	Other	2023	1	164.59	219	88338	27831	10362	2033726	28	emm28.0	E4	E	52	0	0	0	0	0	0	0	0	0	0	0	0	0	0	0	0	0	0	1	1	0	0	1	1	0	0	0	0	0	0	1	1	1
GA991	SRR27551849	Ear	Other	2022	52	193.88	22	697808	122951	92312	1798618	1	emm1.0	A-C3	A-C	28	0	0	0	0	0	0	0	0	0	0	0	0	0	0	0	0	0	1	0	1	0	0	1	0	0	0	0	0	0	0	1	1	0
GA992	SRR27551848	Throat - not scarlet fever	Throat	2023	1	200.01	19	493860	159001	102793	1734529	89	emm89.0	E4	E	101	0	0	0	0	0	0	0	0	0	0	0	0	0	0	0	0	0	0	1	1	0	0	0	0	0	0	0	0	0	0	1	0	1
GA993	SRR27551847	Ear	Other	2023	1	194.51	21	697750	203754	92312	1797839	1	emm1.0	A-C3	A-C	28	0	0	0	0	0	0	0	0	0	0	0	0	0	0	0	0	0	1	0	1	0	0	1	0	0	0	0	0	0	0	1	1	0
GA995	SRR27551846	Throat - not scarlet fever	Throat	2023	1	188.2	17	359089	171692	109382	1855868	75	emm75.0	E6	E	150	0	0	0	0	0	0	0	0	0	0	0	0	0	0	0	0	0	0	1	1	0	0	0	1	0	1	1	0	0	0	1	0	1
GA996	SRR27551845	Skin	Skin	2023	1	191.21	22	396857	119201	89957	1798561	1	emm1.0	A-C3	A-C	28	0	0	0	0	0	0	0	0	0	0	0	0	0	0	0	0	0	1	0	1	0	0	1	0	0	0	0	0	0	0	1	1	0
GA997	SRR27551844	Skin	Skin	2023	1	196.18	21	469062	229897	76395	1779942	76	emm76.0	E2	E	378	0	0	0	0	0	0	0	0	0	0	0	0	0	0	1	0	0	0	0	1	0	0	1	0	0	0	0	0	0	0	1	0	0
GA998	SRR27551843	Skin	Skin	2023	1	195.42	30	210606	124864	87279	1778639	66	emm66.0	E2	E	44	0	0	0	0	0	0	0	0	0	0	0	0	0	0	0	0	0	0	0	1	0	0	0	0	0	0	0	0	0	0	1	0	0
GA999	SRR27551841	Skin	Skin	2022	52	192.28	21	544661	162925	79421	1810172	49	emm49.8	E3	E	190	0	0	1	0	0	0	0	0	0	1	1	0	0	0	1	0	0	1	0	1	0	0	0	0	0	0	0	0	0	0	0	0	0
GA1000	SRR27552026	Skin	Skin	2023	1	193.35	32	229502	160401	67597	1796094	12	emm12.37	A-C4	A-C	36	0	0	0	0	0	0	0	0	0	0	0	0	0	0	0	0	0	0	1	1	1	1	0	0	0	0	0	0	0	0	1	1	1
GA1001	SRR27552025	Throat - scarlet fever	Throat	2023	1	194.72	21	486658	203752	92312	1798541	1	emm1.0	A-C3	A-C	28	0	0	0	0	0	0	0	0	0	0	0	0	0	0	0	0	0	1	0	1	0	0	1	0	0	0	0	0	0	0	1	1	0
GA1002	SRR27551970	Ear	Other	2023	1	195.39	20	697747	203754	70781	1797906	1	emm1.0	A-C3	A-C	28	0	0	0	0	0	0	0	0	0	0	0	0	0	0	0	0	0	1	0	1	0	0	1	0	0	0	0	0	0	0	1	1	0
GA1003	SRR27551943	Throat - not scarlet fever	Throat	2023	1	190.29	25	343421	190624	77765	1833194	12	emm12.0	A-C4	A-C	36	0	0	0	0	0	0	0	0	0	0	0	0	0	0	0	0	0	1	0	1	1	1	0	0	0	0	0	0	0	1	1	1	0
GA1005	SRR27551835	Skin	Skin	2023	1	193.22	21	544662	162925	79421	1810173	49	emm49.8	E3	E	190	0	0	1	0	0	0	0	0	0	1	1	0	0	0	1	0	0	1	0	1	0	0	0	0	0	0	0	0	0	0	0	0	0
GA1006	SRR27551768	Throat - not scarlet fever	Throat	2023	1	187.01	30	219105	162809	76955	1837476	12	emm12.0	A-C4	A-C	36	0	0	0	0	0	0	0	0	0	0	0	0	0	0	0	0	0	0	1	1	1	1	0	0	0	0	0	0	0	1	1	1	1
GA1007	SRR27551757	Skin	Skin	2023	1	197.46	21	575590	255786	125574	1768794	108	emm108.34	D4	D	14	0	0	0	0	0	0	0	0	0	0	0	0	0	0	1	0	0	0	0	1	0	0	1	0	0	0	0	0	0	1	1	0	0
GA1008	SRR27551746	Skin	Skin	2023	1	186.49	28	321391	150926	87722	1874553	87	emm87.0	E3	E	62	0	0	0	0	0	1	0	0	0	0	0	0	0	0	0	0	1	0	0	1	0	0	1	1	0	0	0	1	1	1	1	0	0
GA1009	SRR27551931	Skin	Skin	2023	1	190.51	24	332205	143895	101032	1832842	94	emm94.0	E6	E	89	0	0	0	0	0	0	0	0	0	0	0	0	0	0	0	0	0	0	0	1	1	0	0	0	0	0	0	1	1	0	1	0	0
GA1010	SRR27551920	Throat - scarlet fever	Throat	2023	1	187.11	27	297673	221189	81885	1851304	11	emm11.0	E6	E	403	0	1	0	0	0	0	0	0	0	0	0	1	0	0	1	0	0	1	1	1	0	0	0	0	0	0	0	0	0	0	1	0	1
GA1011	SRR27552024	Skin	Skin	2023	2	192.14	24	298797	162925	79421	1810326	49	emm49.8	E3	E	190	0	0	1	0	0	0	0	0	0	1	1	0	0	0	1	0	0	1	0	1	0	0	0	0	0	0	0	0	0	0	0	0	0
GA1012	SRR27552013	Ear	Other	2023	2	181.88	32	285406	133900	98649	1911679	66	emm66.1	E2	E	184	0	1	0	1	1	0	1	1	1	0	0	1	1	0	1	0	0	0	1	1	0	0	0	0	0	1	1	0	0	1	1	0	1
GA1013	SRR27552002	Throat - not scarlet fever	Throat	2023	2	188.57	41	260562	89105	43613	1855467	87	emm87.0	E3	E	62	0	0	0	0	0	0	0	0	0	0	0	0	0	0	0	0	0	0	1	1	0	0	1	0	0	0	0	1	1	1	1	0	1
GA1014	SRR27551907	Throat - not scarlet fever	Throat	2023	2	181.03	31	299560	115941	68108	1924179	9	emm9.0	E3	E	75	0	0	0	0	0	0	1	0	0	0	0	0	0	0	1	0	0	0	0	1	0	0	0	0	0	0	0	0	1	1	1	0	0
GA1015	SRR27551896	Skin	Skin	2023	1	194.42	24	459010	262225	150134	1778108	76	emm76.0	E2	E	378	0	0	0	0	0	0	0	0	0	0	0	0	0	0	1	0	0	0	0	1	0	0	1	0	0	0	0	0	0	0	1	0	0
GA1016	SRR27551885	Throat - scarlet fever	Throat	2023	1	189.12	33	265770	206693	83778	1849763	5	emm5.99	M5	A-C	99	0	0	0	0	0	0	0	0	0	0	0	0	0	0	1	0	0	0	1	1	0	0	0	0	0	0	0	0	0	0	1	0	1
GA1017	SRR27551818	Throat - not scarlet fever	Throat	2023	2	187.12	16	359505	171357	109382	1856504	75	emm75.0	E6	E	150	0	0	0	0	0	0	0	0	0	0	0	0	0	0	0	0	0	0	1	1	0	0	0	1	0	1	1	0	0	0	1	0	1
GA1018	SRR27551807	Skin	Skin	2023	2	187.64	34	497021	175681	100465	1853840	3	emm3.93	A-C5	A-C	315	0	0	0	0	0	0	0	0	0	0	0	0	0	0	0	0	0	1	0	1	0	0	0	1	0	0	0	0	0	1	1	0	0
GA1019	SRR27551992	Throat - not scarlet fever	Throat	2023	2	190.62	26	343419	190624	77765	1833094	12	emm12.0	A-C4	A-C	36	0	0	0	0	0	0	0	0	0	0	0	0	0	0	0	0	0	1	0	1	1	1	0	0	0	0	0	0	0	1	1	1	0
GA1020	SRR27551981	Skin	Skin	2023	2	194.55	22	697747	203754	67574	1798480	1	emm1.0	A-C3	A-C	28	0	0	0	0	0	0	0	0	0	0	0	0	0	0	0	0	0	1	0	1	0	0	1	0	0	0	0	0	0	0	1	1	0
GA1021	SRR27551969	Skin	Skin	2023	2	194.5	20	697879	203753	92312	1798254	1	emm1.0	A-C3	A-C	28	0	0	0	0	0	0	0	0	0	0	0	0	0	0	0	0	0	1	0	1	0	0	1	0	0	0	0	0	0	0	1	1	0
GA1023	SRR27551734	Throat - scarlet fever	Throat	2023	2	186.26	37	251563	157612	77755	1868801	22	emm22.0	E4	E	46	0	0	0	0	0	0	0	0	0	0	0	0	0	0	1	0	0	0	1	1	0	0	0	1	0	0	0	0	0	1	1	0	1
GA1024	SRR27552065	Throat - not scarlet fever	Throat	2023	2	192	22	486592	203753	92312	1798496	1	emm1.0	A-C3	A-C	28	0	0	0	0	0	0	0	0	0	0	0	0	0	0	0	0	0	1	0	1	0	0	1	0	0	0	0	0	0	0	1	1	0
GA1025	SRR27551880	Throat - not scarlet fever	Throat	2023	2	183.42	24	357447	186478	102340	1900512	90	emm90.2	E2	E	184	0	0	0	0	0	0	0	0	0	0	0	0	0	0	1	0	0	0	1	1	1	0	1	0	0	0	0	0	0	0	1	0	1
GA1027	SRR27551869	Throat - not scarlet fever	Throat	2023	3	183.05	24	451114	119359	66108	1840045	1	emm1.0	A-C3	A-C	28	0	0	0	0	0	0	0	0	0	0	0	0	0	0	0	0	0	1	1	1	0	0	1	0	0	0	0	0	0	0	1	1	1
GA1028	SRR27551858	Throat - scarlet fever	Throat	2023	3	189.3	21	504209	203754	70793	1839861	1	emm1.0	A-C3	A-C	28	0	0	0	0	0	0	0	0	0	0	0	0	0	0	0	0	0	1	1	1	0	0	1	0	0	0	0	0	0	0	1	1	1
GA1031	SRR27551791	Skin	Skin	2023	3	191.74	34	229518	162572	67597	1830584	12	emm12.0	A-C4	A-C	36	0	0	0	0	0	0	0	0	0	0	0	0	0	0	0	0	0	0	1	1	1	1	0	0	0	0	0	0	0	1	1	1	1
GA1032	SRR27551780	Throat - not scarlet fever	Throat	2023	3	191.68	24	366448	137775	100969	1806033	94	emm94.0	E6	E	89	0	0	0	0	0	0	0	0	0	0	0	0	0	0	0	0	0	0	1	1	1	0	0	0	0	0	0	1	1	0	1	0	1
GA1033	SRR27551965	Skin	Skin	2023	3	177.72	24	481902	249065	98545	1926806	77	emm77.0	E4	E	63	0	0	0	0	0	1	0	0	0	0	0	0	0	0	0	1	0	0	1	0	0	0	0	0	0	0	0	1	1	0	1	0	1
GA1034	SRR27551954	Ear	Other	2023	3	181.77	21	697882	203753	92312	1798402	1	emm1.0	A-C3	A-C	28	0	0	0	0	0	0	0	0	0	0	0	0	0	0	0	0	0	1	0	1	0	0	1	0	0	0	0	0	0	0	1	1	0
GA1035	SRR27551942	Throat - not scarlet fever	Throat	2023	3	178.24	20	751610	222950	97368	1800207	1	emm1.0	A-C3	A-C	28	0	0	0	0	0	0	0	0	0	0	0	0	0	0	0	0	0	1	0	1	0	0	1	0	0	0	0	0	0	0	1	1	0
GA1036	SRR27552049	Throat - not scarlet fever	Throat	2023	3	172.84	39	267466	166245	84603	1964373	77	emm77.0	E4	E	63	0	0	0	0	0	1	0	0	0	0	0	0	0	0	0	1	0	0	0	0	0	0	0	0	0	1	1	1	1	0	1	0	0
GA1037	SRR27552038	Throat - not scarlet fever	Throat	2023	3	191.11	19	751609	222951	97278	1800105	1	emm1.0	A-C3	A-C	28	0	0	0	0	0	0	0	0	0	0	0	0	0	0	0	0	0	1	0	1	0	0	1	0	0	0	0	0	0	0	1	1	0
GA1038	SRR27551853	Throat - scarlet fever	Throat	2023	3	193.45	20	697809	203754	92312	1797851	1	emm1.0	A-C3	A-C	28	0	0	0	0	0	0	0	0	0	0	0	0	0	0	0	0	0	1	0	1	0	0	1	0	0	0	0	0	0	0	1	1	0
GA1039	SRR27551842	Throat - scarlet fever	Throat	2023	3	184.81	37	290213	110880	65069	1881566	4	emm4.0	E1	E	39	0	0	0	0	0	0	0	0	0	0	0	0	0	0	0	0	0	0	1	0	0	0	0	0	0	0	0	0	0	1	1	0	1
GA1040	SRR27551840	Throat - not scarlet fever	Throat	2023	3	174.39	18	462196	183237	103339	1915248	2	emm2.0	E4	E	55	0	0	0	0	0	0	0	0	0	0	0	0	0	0	0	0	0	0	1	1	0	0	0	0	0	0	0	0	0	0	0	0	1
GA1041	SRR27551839	Throat - scarlet fever	Throat	2023	3	184.6	30	251701	157612	87184	1844485	22	emm22.0	E4	E	46	0	0	0	0	0	0	0	0	0	0	0	0	0	0	1	0	0	0	1	1	0	0	0	0	0	0	0	0	0	1	1	0	1
GA1042	SRR27551838	Skin	Skin	2023	3	171.39	19	266994	223036	191756	1823670	44	emm44.0	E3	E	429	0	0	0	0	0	0	0	0	0	0	0	0	0	1	1	0	0	0	0	1	1	0	1	0	0	0	0	0	0	0	0	0	0
GA1043	SRR27551837	Skin	Skin	2023	3	192.32	23	264192	223137	76395	1775354	76	emm76.0	E2	E	378	0	0	0	0	0	0	0	0	0	0	0	0	0	0	1	0	0	0	0	1	0	0	0	0	0	0	0	0	0	0	1	0	0
GA1044	SRR27551836	Skin	Skin	2023	3	191.01	31	229557	177100	68116	1796145	12	emm12.0	A-C4	A-C	1459	0	0	0	0	0	0	0	0	0	0	0	0	0	0	0	0	0	0	1	1	1	1	0	0	0	0	0	0	0	0	1	1	1
GA1045	SRR27551834	Ear	Other	2023	3	177.35	47	262527	89710	45380	1877174	87	emm87.0	E3	E	62	0	0	0	0	0	0	0	0	0	0	0	0	0	0	0	0	0	0	1	1	0	0	1	1	0	0	0	1	1	1	1	0	1
GA1046	SRR27551833	Ear	Other	2023	3	198.78	19	493865	159001	102793	1734535	89	emm89.0	E4	E	101	0	0	0	0	0	0	0	0	0	0	0	0	0	0	0	0	0	0	1	1	0	0	0	0	0	0	0	0	0	0	1	0	1
GA1048	SRR27551832	Throat - not scarlet fever	Throat	2023	3	201.29	18	412275	162949	79962	1712030	89	emm89.0	E4	E	101	0	0	0	0	0	0	0	0	0	0	0	0	0	0	0	0	0	0	1	1	0	0	0	0	0	0	0	0	0	0	1	0	1
GA1049	SRR27551831	Throat - not scarlet fever	Throat	2023	3	181.27	18	344366	163139	97313	1856122	75	emm75.0	E6	E	150	0	0	0	0	0	0	0	0	0	0	0	0	0	0	0	0	0	0	1	1	0	0	0	1	0	1	1	0	0	0	1	0	1
GA1050	SRR27551830	Ear	Other	2023	3	187.46	23	451207	203754	67574	1798605	1	emm1.0	A-C3	A-C	28	0	0	0	0	0	0	0	0	0	0	0	0	0	0	0	0	0	1	0	1	0	0	1	0	0	0	0	0	0	0	1	1	0
GA1051	SRR27551829	Throat - not scarlet fever	Throat	2023	3	170.76	25	413882	119235	67573	1839887	1	emm1.0	A-C3	A-C	28	0	0	0	0	0	0	0	0	0	0	0	0	0	0	0	0	0	1	1	1	0	0	1	0	0	0	0	0	0	0	1	1	1
GA1052	SRR27551828	Throat - not scarlet fever	Throat	2023	3	174.88	46	226755	130967	63040	1826454	12	emm12.0	A-C4	A-C	36	0	0	0	0	0	0	0	0	0	0	0	0	0	0	0	0	0	0	1	1	1	1	0	0	0	0	0	0	0	1	1	0	1
GA1053	SRR27551771	Throat - not scarlet fever	Throat	2023	3	184.08	40	260578	107742	51326	1855949	87	emm87.0	E3	E	62	0	0	0	0	0	0	0	0	0	0	0	0	0	0	0	0	0	0	1	1	0	0	1	0	0	0	0	1	1	1	1	0	1
GA1054	SRR27551770	Throat - not scarlet fever	Throat	2023	3	178.33	26	276514	140573	83710	1874636	9	emm9.0	E3	E	75	0	0	0	0	0	0	0	0	0	0	0	0	0	0	1	0	0	0	0	1	0	0	0	0	0	0	0	0	1	0	1	0	0
GA1055	SRR27551769	Throat - scarlet fever	Throat	2023	3	191.4	20	697882	203753	92312	1798337	1	emm1.0	A-C3	A-C	28	0	0	0	0	0	0	0	0	0	0	0	0	0	0	0	0	0	1	0	1	0	0	1	0	0	0	0	0	0	0	1	1	0
GA1056	SRR27551767	Throat - not scarlet fever	Throat	2023	3	191.84	33	229324	177073	68037	1796205	12	emm12.87	A-C4	A-C	36	0	0	0	0	0	0	0	0	0	0	0	0	0	0	0	0	0	0	1	1	1	1	0	0	0	0	0	0	0	0	1	1	1
GA1057	SRR27551766	Skin	Skin	2023	3	196.11	19	412390	155959	77000	1723384	89	emm89.0	E4	E	101	0	0	0	0	0	0	0	0	0	0	0	0	0	0	0	0	0	0	1	1	0	0	0	0	0	0	0	0	0	0	1	0	1
GA1058	SRR27551765	Throat - not scarlet fever	Throat	2023	3	188.48	21	486658	203753	92312	1798406	1	emm1.0	A-C3	A-C	28	0	0	0	0	0	0	0	0	0	0	0	0	0	0	0	0	0	1	0	1	0	0	1	0	0	0	0	0	0	0	1	1	0
GA1059	SRR27551764	Skin	Skin	2023	3	174.28	31	251701	133899	72511	1844247	22	emm22.0	E4	E	46	0	0	0	0	0	0	0	0	0	0	0	0	0	0	1	0	0	0	1	1	0	0	0	0	0	0	0	0	0	1	1	0	1
GA1060	SRR27551763	Skin	Skin	2023	3	179.35	37	226775	138623	65540	1831308	12	emm12.0	A-C4	A-C	36	0	0	0	0	0	0	0	0	0	0	0	0	0	0	0	0	0	0	1	1	1	1	0	0	0	0	0	0	0	1	1	1	1
GA1061	SRR27551762	Skin	Skin	2023	3	193.86	22	697604	203754	67574	1798897	1	emm1.0	A-C3	A-C	28	0	0	0	0	0	0	0	0	0	0	0	0	0	0	0	0	0	1	0	1	0	0	1	0	0	0	0	0	0	0	1	1	0
GA1062	SRR27551761	Skin	Skin	2023	3	181.11	18	470204	244186	223036	1823912	44	emm44.0	E3	E	429	0	0	0	0	0	0	0	0	0	0	0	0	0	1	1	0	0	0	0	1	1	0	1	0	0	0	0	0	0	0	0	0	0
GA1063	SRR27551760	Throat - not scarlet fever	Throat	2023	3	194.98	35	189857	123538	80162	1783940	29	emm29.14	M29	A-C	12	0	0	0	0	0	0	0	0	0	0	0	0	0	0	0	0	0	0	0	1	0	0	0	0	0	1	1	0	0	0	1	0	0
GA1064	SRR27551759	Skin	Skin	2023	3	186.18	24	359466	122943	67573	1840089	1	emm1.0	A-C3	A-C	28	0	0	0	0	0	0	0	0	0	0	0	0	0	0	0	0	0	1	1	1	0	0	1	0	0	0	0	0	0	0	1	1	1
GA1065	SRR27551758	Skin	Skin	2023	3	190.1	25	243971	148381	76980	1781837	89	emm89.0	E4	E	101	0	0	0	0	0	0	0	0	0	0	0	0	0	0	0	0	0	0	1	1	0	0	0	0	0	0	0	0	0	0	1	0	1
GA1067	SRR27551756	Skin	Skin	2023	3	173.85	28	396791	119239	66108	1797936	1	emm1.0	A-C3	A-C	28	0	0	0	0	0	0	0	0	0	0	0	0	0	0	0	0	0	1	0	1	0	0	1	0	0	0	0	0	0	0	1	1	0
GA1068	SRR27551755	Throat - scarlet fever	Throat	2023	3	177.2	38	262468	107153	58157	1855243	87	emm87.0	E3	E	62	0	0	0	0	0	0	0	0	0	0	0	0	0	0	0	0	0	0	1	1	0	0	0	0	0	0	0	1	1	1	1	0	1
GA1069	SRR27551754	Throat - not scarlet fever	Throat	2023	4	187.89	31	226573	177118	68126	1796660	12	emm12.37	A-C4	A-C	36	0	0	0	0	0	0	0	0	0	0	0	0	0	0	0	0	0	0	1	1	1	1	0	0	0	0	0	0	0	0	1	1	1
GA1070	SRR27551753	Throat - scarlet fever	Throat	2023	4	180.38	41	250388	97153	58474	1882135	4	emm4.0	E1	E	39	0	0	0	0	0	0	0	0	0	0	0	0	0	0	0	0	0	0	1	0	0	0	0	0	0	0	0	0	0	1	1	0	1
GA1071	SRR27551752	Throat - not scarlet fever	Throat	2023	4	192.02	20	697735	203753	92312	1798210	1	emm1.0	A-C3	A-C	28	0	0	0	0	0	0	0	0	0	0	0	0	0	0	0	0	0	1	0	1	0	0	1	0	0	0	0	0	0	0	1	1	0
GA1072	SRR27551751	Ear	Other	2023	3	185.52	16	531312	208744	109382	1856618	75	emm75.0	E6	E	150	0	0	0	0	0	0	0	0	0	0	0	0	0	0	0	0	0	0	1	1	0	0	0	1	0	1	1	0	0	0	1	0	1
GA1074	SRR27551750	Throat - not scarlet fever	Throat	2023	4	174.19	25	285183	196779	98545	1926945	77	emm77.0	E4	E	63	0	0	0	0	0	1	0	0	0	0	0	0	0	0	0	1	0	0	1	0	0	0	0	0	0	0	0	1	1	0	1	0	1
GA1076	SRR27551749	Skin	Skin	2023	3	170.75	34	226762	148639	67598	1795678	12	emm12.37	A-C4	A-C	36	0	0	0	0	0	0	0	0	0	0	0	0	0	0	0	0	0	0	1	1	1	1	0	0	0	0	0	0	0	0	1	1	1
GA1077	SRR27551748	Skin	Skin	2023	4	180.5	35	367414	113183	64040	1807128	92	emm92.0	E2	E	82	0	0	0	0	0	0	0	0	0	0	0	0	0	0	0	0	0	0	1	1	0	0	1	0	0	0	0	0	0	0	1	0	1
GA1078	SRR27551747	Ear	Other	2023	4	185.82	35	497021	175681	100466	1853766	3	emm3.93	A-C5	A-C	315	0	0	0	0	0	0	0	0	0	0	0	0	0	0	0	0	0	1	0	1	0	0	0	1	0	0	0	0	0	1	1	0	0
GA1079	SRR27551745	Skin	Skin	2023	4	191.17	34	229600	95779	74609	1791509	12	emm12.0	A-C4	A-C	242	0	0	0	0	0	0	0	0	0	0	0	0	0	0	0	0	0	0	1	1	1	1	0	0	0	0	0	0	0	0	1	1	1
GA1080	SRR27551744	Ear	Other	2023	4	190.62	21	486658	203753	92312	1798406	1	emm1.0	A-C3	A-C	28	0	0	0	0	0	0	0	0	0	0	0	0	0	0	0	0	0	1	0	1	0	0	1	0	0	0	0	0	0	0	1	1	0
GA1081	SRR27551939	Skin	Skin	2023	4	190.65	20	697817	203754	92311	1798271	1	emm1.0	A-C3	A-C	1357	0	0	0	0	0	0	0	0	0	0	0	0	0	0	0	0	0	1	0	1	0	0	1	0	0	0	0	0	0	0	1	1	0
GA1082	SRR27551938	Ear	Other	2023	4	186.93	23	451268	203754	92312	1798536	1	emm1.0	A-C3	A-C	28	0	0	0	0	0	0	0	0	0	0	0	0	0	0	0	0	0	1	0	1	0	0	1	0	0	0	0	0	0	0	1	1	0
GA1084	SRR27551937	Skin	Skin	2023	4	182.03	25	264192	223137	86174	1775041	76	emm76.0	E2	E	378	0	0	0	0	0	0	0	0	0	0	0	0	0	0	1	0	0	0	0	1	0	0	0	0	0	0	0	0	0	0	1	0	0
GA1085	SRR27551936	Ear	Other	2023	4	181.65	23	250345	155928	72320	1735405	89	emm89.0	E4	E	101	0	0	0	0	0	0	0	0	0	0	0	0	0	0	0	0	0	0	1	1	0	0	0	0	0	0	0	0	0	0	1	0	1
GA1086	SRR27551935	Throat - not scarlet fever	Throat	2023	4	192.15	21	697807	203754	92312	1798350	1	emm1.0	A-C3	A-C	28	0	0	0	0	0	0	0	0	0	0	0	0	0	0	0	0	0	1	0	1	0	0	1	0	0	0	0	0	0	0	1	1	0
GA1087	SRR27551934	Ear	Other	2023	4	180.06	36	290117	106619	64641	1877887	77	emm77.0	E4	E	399	0	0	0	0	0	0	0	0	0	0	0	0	0	0	1	0	0	0	0	1	0	0	0	1	0	0	0	0	0	0	1	0	0
GA1088	SRR27551933	Skin	Skin	2023	4	184.2	36	290117	106619	64641	1877887	4	emm4.19	E1	E	39	0	0	0	0	0	0	0	0	0	0	0	0	0	0	0	0	0	0	1	0	0	0	0	0	0	0	0	0	0	1	1	0	1
GA1089	SRR27551932	Throat - not scarlet fever	Throat	2023	4	185.92	28	229495	138576	77111	1837459	12	emm12.0	A-C4	A-C	36	0	0	0	0	0	0	0	0	0	0	0	0	0	0	0	0	0	0	1	1	1	1	0	0	0	0	0	0	0	1	1	1	1
GA1090	SRR27551930	Skin	Skin	2023	4	187.83	23	697747	203754	67574	1798545	1	emm1.0	A-C3	A-C	28	0	0	0	0	0	0	0	0	0	0	0	0	0	0	0	0	0	1	0	1	0	0	1	0	0	0	0	0	0	0	1	1	0
GA1091	SRR27551929	Throat - not scarlet fever	Throat	2023	4	189.31	28	208976	133965	75699	1839026	81	emm81.0	E6	D	837	0	0	0	0	0	0	0	0	0	0	0	0	0	0	0	0	0	0	0	1	1	0	0	0	0	1	1	0	0	0	0	0	0
GA1092	SRR27551928	Throat - not scarlet fever	Throat	2023	4	170.82	23	451398	203753	92312	1798347	1	emm1.0	A-C3	A-C	28	0	0	0	0	0	0	0	0	0	0	0	0	0	0	0	0	0	1	0	1	0	0	1	0	0	0	0	0	0	0	1	1	0
GA1094	SRR27551927	Skin	Skin	2023	4	186.34	23	451207	203754	67574	1798635	1	emm1.0	A-C3	A-C	28	0	0	0	0	0	0	0	0	0	0	0	0	0	0	0	0	0	1	0	1	0	0	1	0	0	0	0	0	0	0	1	1	0
GA1095	SRR27551926	Skin	Skin	2023	4	187.68	23	264192	223127	76395	1775344	76	emm76.0	E2	E	378	0	0	0	0	0	0	0	0	0	0	0	0	0	0	1	0	0	0	0	1	0	0	0	0	0	0	0	0	0	0	1	0	0
GA1096	SRR27551925	Skin	Skin	2023	4	191.56	22	486658	203753	92312	1798561	1	emm1.0	A-C3	A-C	28	0	0	0	0	0	0	0	0	0	0	0	0	0	0	0	0	0	1	0	1	0	0	1	0	0	0	0	0	0	0	1	1	0
GA1097	SRR27551924	Ear	Other	2023	4	191.01	23	396841	135928	92312	1799015	1	emm1.0	A-C3	A-C	28	0	0	0	0	0	0	0	0	0	0	0	0	0	0	0	0	0	1	0	1	0	0	1	0	0	0	0	0	0	0	1	1	0
GA1098	SRR27551923	Eye	Other	2023	4	179.29	35	319975	162906	64535	1879188	4	emm4.19	E1	E	39	0	0	0	0	0	0	0	0	0	0	0	0	0	0	0	0	0	0	1	0	0	0	0	0	0	0	0	0	0	1	1	0	1
GA1099	SRR27551922	Skin	Skin	2023	4	181.31	20	481548	264764	97301	1856889	75	emm75.0	E6	E	150	0	0	0	0	0	0	0	0	0	0	0	0	0	0	0	0	0	0	1	1	0	0	0	1	0	1	1	0	0	0	1	0	1
GA1100	SRR27551921	Skin	Skin	2023	4	187.4	22	486658	203753	92312	1798563	1	emm1.0	A-C3	A-C	28	0	0	0	0	0	0	0	0	0	0	0	0	0	0	0	0	0	1	0	1	0	0	1	0	0	0	0	0	0	0	1	1	0
GA1101	SRR27551919	Skin	Skin	2023	4	174.54	21	434903	162967	87683	1921754	77	emm77.0	E4	E	63	0	0	0	0	0	1	0	0	0	0	0	0	0	0	0	1	0	0	0	0	0	0	0	0	0	1	1	1	1	0	1	0	0
GA1102	SRR27551918	Skin	Skin	2023	4	184.88	31	251701	157612	71180	1844525	22	emm22.0	E4	E	46	0	0	0	0	0	0	0	0	0	0	0	0	0	0	1	0	0	0	1	1	0	0	0	0	0	0	0	0	0	1	1	0	1
GA1103	SRR27551917	Skin	Skin	2023	4	181.47	21	697747	203754	70805	1798086	75	emm75.0	E6	E	150	0	0	0	0	0	0	0	0	0	0	0	0	0	0	0	0	0	0	1	1	0	0	0	1	0	1	1	0	0	0	1	0	1
GA1104	SRR27551916	Skin	Skin	2023	4	194.94	21	697747	203754	70805	1798086	1	emm1.0	A-C3	A-C	28	0	0	0	0	0	0	0	0	0	0	0	0	0	0	0	0	0	1	0	1	0	0	1	0	0	0	0	0	0	0	1	1	0
GA1105	SRR27551915	Ear	Other	2023	4	190.67	20	697883	203753	92312	1798338	1	emm1.0	A-C3	A-C	28	0	0	0	0	0	0	0	0	0	0	0	0	0	0	0	0	0	1	0	1	0	0	1	0	0	0	0	0	0	0	1	1	0
GA1106	SRR27551914	Skin	Skin	2023	4	193.38	23	463601	227715	76395	1775222	76	emm76.0	E2	E	378	0	0	0	0	0	0	0	0	0	0	0	0	0	0	1	0	0	0	0	1	0	0	0	0	0	0	0	0	0	0	1	0	0
GA1108	SRR27551913	Throat - not scarlet fever	Throat	2023	4	174.86	40	250388	97153	57986	1881746	4	emm4.0	E1	E	39	0	0	0	0	0	0	0	0	0	0	0	0	0	0	0	0	0	0	1	0	0	0	0	0	0	0	0	0	0	1	1	0	1
GA1109	SRR27551912	Ear	Other	2023	4	175.59	51	262581	82142	45380	1875957	87	emm87.0	E3	E	62	0	0	0	0	0	0	0	0	0	0	0	0	0	0	0	0	0	0	1	1	0	0	1	1	0	0	0	1	1	1	1	0	1
GA1110	SRR27552029	Throat - not scarlet fever	Throat	2023	5	186.72	22	504209	203754	67574	1839891	1	emm1.0	A-C3	A-C	28	0	0	0	0	0	0	0	0	0	0	0	0	0	0	0	0	0	1	1	1	0	0	1	0	0	0	0	0	0	0	1	1	1
GA1111	SRR27552027	Skin	Skin	2023	5	192.24	20	697735	203753	92312	1798210	1	emm1.0	A-C3	A-C	28	0	0	0	0	0	0	0	0	0	0	0	0	0	0	0	0	0	1	0	1	0	0	1	0	0	0	0	0	0	0	1	1	0
GA1114	SRR27552023	Throat - not scarlet fever	Throat	2023	5	198.84	19	244063	162949	102889	1765585	89	emm89.0	E4	E	101	0	0	0	0	0	0	0	0	0	0	0	0	0	0	0	0	0	0	0	1	0	0	0	0	0	0	0	0	0	0	1	0	0
GA1115	SRR27552022	Skin	Skin	2023	5	206.52	8	494965	244623	239859	1681602	83	emm83.26	D4	D	5	0	0	0	0	0	0	0	0	0	0	0	0	0	0	1	0	0	0	0	1	0	0	0	0	0	1	1	0	0	0	1	0	0
GA1116	SRR27552021	Skin	Skin	2023	5	184.58	38	244065	143495	77000	1820595	89	emm89.0	E4	E	101	0	0	0	0	0	0	0	0	0	0	0	0	0	0	0	0	0	0	1	1	0	0	0	0	0	0	0	0	0	0	1	0	1
GA1117	SRR27552020	Nose	Other	2023	5	196.03	23	260873	153397	77001	1755149	89	emm89.0	E4	E	101	0	0	0	0	0	0	0	0	0	0	0	0	0	0	0	0	0	0	1	1	0	0	0	0	0	0	0	0	0	0	1	0	1
GA1118	SRR27552019	Throat - not scarlet fever	Throat	2023	5	187.42	20	697883	203754	92312	1798321	1	emm1.0	A-C3	A-C	28	0	0	0	0	0	0	0	0	0	0	0	0	0	0	0	0	0	1	0	1	0	0	1	0	0	0	0	0	0	0	1	1	0
GA1120	SRR27552018	Throat - not scarlet fever	Throat	2023	5	194.8	31	229456	148594	67597	1755703	12	emm12.0	A-C4	A-C	36	0	0	0	0	0	0	0	0	0	0	0	0	0	0	0	0	0	0	1	1	1	1	0	0	0	0	0	0	0	0	1	0	1
GA1122	SRR27552017	Skin	Skin	2023	5	186.44	22	697747	203754	67574	1798584	1	emm1.0	A-C3	A-C	28	0	0	0	0	0	0	0	0	0	0	0	0	0	0	0	0	0	1	0	1	0	0	1	0	0	0	0	0	0	0	1	1	0
[truncated: 14 more columns]
