# Supplementary material for: Molecular characterization of Streptococcus pyogenes (StrepA) non-invasive isolates during the 2022–2023 UK upsurge
Source: Microb Genom. 2024 Aug 12;10(8):001277. doi: 10.1099/mgen.0.001277 (PMC11318961; doi:10.1099/mgen.0.001277)
Supplement: Supplementary Material 2. [file mgen-10-01277-s002.xlsx]

## Sheet: Supplementary Table 2
		Sample				Assembly statistics						Typing					AMR resistance genes											Superantigen typing															DNase typing						Capsule
Isolate	SRA accession	Isolate source	Clinical group	Year of sample	Week of sample	Coverage	# contigs	Largest contig	N50	N75	Total length	emm-type	emm subtype	emm cluster	emm pattern	MLST	ant(6)-Ia	aph(3')-IIIa	catA16	erm(A)	erm(B)	mef(A)	msr(D)	sat4	spw	tet(M)	tet(O)	speA	speA-4	speC	speG	speH	speI	speJ	speK	speK/M	speL	speM	speQ	speR	ssa	smeZ	sda1	sda2	spd1	spd3	spd4	sdn	HasA
GA486	SRR27464640	Throat - not scarlet fever	Throat	2016	43	285.792	57	231050	77244	48232	1867000	87	emm87.0	E3	E	62	0	0	0	0	0	0	0	0	0	0	0	0	0	1	1	0	0	1	0	0	0	0	1	1	1	1	0	0	1	1	0	1	46STOP
GA488	SRR27464639	Throat - not scarlet fever	Throat	2016	49	136.292	13	855141	184372	162863	1755060	89	emm89.0	E4	E	101	0	0	0	0	0	0	0	0	0	0	0	0	0	1	1	0	0	0	1	0	0	0	0	0	0	1	0	0	1	0	0	0	No gene
GA489	SRR27464546	Throat - not scarlet fever	Throat	2016	47	200.613	18	421229	162174	109754	1804579	94	emm94.0	E6	E	89	0	0	0	0	0	0	0	0	0	0	0	0	0	0	1	1	0	0	0	0	0	0	1	1	0	1	0	0	0	0	0	0	Full
GA490	SRR27464556	Throat - not scarlet fever	Throat	2016	47	117.942	29	292522	204054	67502	1786519	82	emm82.0	E3	E	36	0	0	0	0	0	0	0	0	0	0	0	0	0	1	1	1	1	0	0	0	0	0	0	0	0	1	0	0	1	0	0	1	Full
GA493	SRR27464526	Throat - not scarlet fever	Throat	2016	43	113.976	17	651207	178102	161245	1736064	89	emm89.0	E4	E	101	0	0	0	0	0	0	0	0	0	0	0	0	0	1	1	0	0	0	0	0	0	0	0	0	0	1	0	0	1	0	0	1	No gene
GA494	SRR27464534	Throat - scarlet fever	Throat	2016	49	126.528	18	751367	221948	97268	1797977	1	emm1.0	A-C3	A-C	28	0	0	0	0	0	0	0	0	0	0	0	1	0	0	1	0	0	1	0	0	0	0	0	0	0	1	0	1	0	1	0	0	Full
GA495	SRR27464505	Throat - scarlet fever	Throat	2016	50	86.6956	16	751367	221948	97268	1798372	1	emm1.0	A-C3	A-C	28	0	0	0	0	0	0	0	0	0	0	0	1	0	0	1	0	0	1	0	0	0	0	0	0	0	1	0	1	0	1	0	0	Full
GA496	SRR27464514	Throat - not scarlet fever	Throat	2016	45	260.698	24	474801	269335	142171	1795384	82	emm82.0	E3	E	36	0	0	0	0	0	0	0	0	0	0	0	1	0	0	1	1	1	0	0	0	0	0	0	0	0	1	0	1	0	0	0	0	Full
GA497	SRR27464502	Throat - not scarlet fever	Throat	2016	49	131.227	13	855114	184450	162863	1755096	89	emm89.0	E4	E	101	0	0	0	0	0	0	0	0	0	0	0	0	0	1	1	0	0	0	1	0	0	0	0	0	0	1	0	0	1	0	0	0	No gene
GA498	SRR27464491	Throat - not scarlet fever	Throat	2016	49	257.609	12	531355	508639	208804	1858663	75	emm75.0	E6	E	150	0	0	0	0	0	0	0	0	0	0	0	0	0	1	1	0	0	0	1	0	1	1	0	0	0	1	0	0	1	1	0	0	Full
GA499	SRR27464638	Throat - not scarlet fever	Throat	2016	43	252.502	12	531216	506186	244806	1856620	75	emm75.0	E6	E	150	0	0	0	0	0	0	0	0	0	0	0	0	0	1	1	0	0	0	1	0	1	1	0	0	0	1	0	0	1	1	0	0	Full
GA501	SRR27464595	Throat - not scarlet fever	Throat	2016	49	164.76	39	491835	109382	68770	1851188	89	emm89.0	E4	E	101	0	0	0	0	0	0	0	0	0	0	0	0	0	1	1	0	0	0	0	0	0	0	0	0	0	1	0	0	1	0	0	1	No gene
GA502	SRR27464584	Throat - not scarlet fever	Throat	2016	44	256.744	40	208297	105643	61615	1808677	81	emm81.0	E6	D	624	0	0	0	0	0	0	0	0	0	0	0	0	0	0	1	1	0	0	0	0	0	0	0	0	0	0	0	0	0	0	0	1	Full
GA503	SRR27464573	Throat - not scarlet fever	Throat	2016	46	187.767	25	205594	182999	89351	1924287	9	emm9.0	E3	E	75	0	0	0	0	1	0	0	0	0	1	0	0	0	0	1	0	0	0	0	0	0	0	0	1	1	1	0	0	0	1	0	1	Full
GA504	SRR27464617	Throat - not scarlet fever	Throat	2016	45	79.569	16	505075	221948	97268	1797934	1	emm1.74	A-C3	A-C	28	0	0	0	0	0	0	0	0	0	0	0	1	0	0	1	0	0	1	0	0	0	0	0	0	0	1	0	1	0	1	0	0	Full
GA505	SRR27464571	Throat - not scarlet fever	Throat	2016	48	102.263	18	751747	221948	97268	1798006	1	emm1.0	A-C3	A-C	28	0	0	0	0	0	0	0	0	0	0	0	1	0	0	1	0	0	1	0	0	0	0	0	0	0	1	0	1	0	1	0	0	Full
GA507	SRR27464614	Throat - not scarlet fever	Throat	2016	46	151.001	21	751593	221948	92313	1798437	1	emm1.0	A-C3	A-C	28	0	0	0	0	0	0	0	0	0	0	0	1	0	0	1	0	0	1	0	0	0	0	0	0	0	1	0	1	0	1	0	0	Full
GA508	SRR27464566	Throat - not scarlet fever	Throat	2016	47	175.678	33	212321	148030	77236	1753568	12	emm12.0	A-C4	A-C	36	0	0	0	0	0	0	0	0	0	0	0	0	0	0	1	1	1	0	0	0	0	0	0	0	0	1	0	1	0	0	0	0	Full
GA509	SRR27464565	Throat - not scarlet fever	Throat	2016	46	91.9753	32	409981	162855	80737	1947154	48	emm48.1	E6	E	161	0	0	0	0	0	0	0	0	0	0	0	0	0	1	1	1	1	0	0	0	0	0	0	0	0	1	0	0	1	1	0	1	Full
GA510	SRR27464564	Throat - not scarlet fever	Throat	2016	49	42.9234	25	292446	183346	77765	1792427	12	emm12.0	A-C4	A-C	36	0	0	0	0	0	0	0	0	0	0	0	0	0	1	1	1	1	0	0	0	0	0	0	0	1	1	0	0	1	0	0	0	Full
GA511	SRR27464545	Throat - not scarlet fever	Throat	2016	48	209.381	31	226585	166799	68369	1795504	12	emm12.0	A-C4	A-C	36	0	0	0	0	0	0	0	0	0	0	0	0	0	1	1	1	1	0	0	0	0	0	0	0	0	1	0	1	1	0	0	0	Full
GA512	SRR27464544	Throat - not scarlet fever	Throat	2016	46	76.7077	39	262507	146348	58074	1866204	87	emm87.0	E3	E	62	0	0	0	0	0	0	0	0	0	0	0	0	0	1	1	0	0	1	0	0	0	0	1	1	1	1	0	0	1	1	0	1	46STOP
GA513	SRR27464543	Throat - not scarlet fever	Throat	2016	44	129.178	28	487604	113145	77000	1817479	89	emm89.0	E4	E	101	0	0	0	0	0	0	0	0	0	0	0	0	0	1	1	0	0	0	0	0	1	1	0	0	0	1	0	0	1	0	0	1	No gene
GA514	SRR27464563	Throat - not scarlet fever	Throat	2016	46	131.216	17	656267	178183	102309	1753910	89	emm89.0	E4	E	101	0	0	0	0	0	0	0	0	0	0	0	0	0	1	1	0	0	0	1	0	0	0	0	0	0	1	0	0	1	0	0	0	No gene
GA515	SRR27464562	Throat - not scarlet fever	Throat	2016	46	147.931	18	674243	162948	102418	1772414	89	emm89.0	E4	E	101	0	0	0	0	0	0	0	0	0	0	0	0	0	0	1	0	0	0	1	0	0	0	0	0	0	1	0	0	0	1	0	0	No gene
GA516	SRR27464561	Throat - not scarlet fever	Throat	2016	47	159.423	21	505682	156574	102308	1754619	89	emm89.0	E4	E	101	0	0	0	0	0	0	0	0	0	0	0	0	0	1	1	0	0	0	0	0	0	0	0	0	0	1	0	0	1	1	0	0	No gene
GA517	SRR27464560	Throat - not scarlet fever	Throat	2016	49	131.591	15	855106	178183	102309	1753757	89	emm89.0	E4	E	101	0	0	0	0	0	0	0	0	0	0	0	0	0	1	1	0	0	0	1	0	0	0	0	0	0	1	0	0	1	0	0	0	No gene
GA518	SRR27464559	Throat - not scarlet fever	Throat	2016	49	89.186	15	855034	178183	102309	1753685	89	emm89.0	E4	E	101	0	0	0	0	0	0	0	0	0	0	0	0	0	1	1	0	0	0	1	0	0	0	0	0	0	1	0	0	1	0	0	0	No gene
GA519	SRR27464558	Throat - not scarlet fever	Throat	2016	49	227.906	27	265770	205854	83779	1848036	5	emm5.23	Singletons	A-C	99	0	0	0	0	0	0	0	0	0	1	0	0	0	1	1	0	0	0	0	0	0	0	0	0	0	1	0	0	1	1	1	1	Full
GA520	SRR27464557	Throat - scarlet fever	Throat	2016	43	78.6933	40	262470	146426	58101	1866941	87	emm87.0	E3	E	62	0	0	0	0	0	0	0	0	0	0	0	0	0	1	1	0	0	1	0	0	0	0	1	1	1	1	0	0	1	1	0	1	46STOP
GA521	SRR27464555	Throat - not scarlet fever	Throat	2016	43	114.539	17	481314	162174	109753	1805057	94	emm94.0	E6	E	89	0	0	0	0	0	0	0	0	0	0	0	0	0	0	1	1	0	0	0	0	0	0	1	1	0	1	0	0	0	0	0	0	Full
GA522	SRR27464554	Throat - not scarlet fever	Throat	2016	43	94.1327	26	285183	222288	101560	1901750	77	emm77.0	E4	E	63	0	0	0	1	0	0	0	0	0	0	1	0	0	0	0	0	0	0	0	0	0	0	1	1	0	1	0	0	0	1	0	1	154STOP
GA523	SRR27464553	Throat - not scarlet fever	Throat	2016	43	122.936	28	221372	149188	80710	1796227	81	emm81.0	E6	D	837	0	0	0	0	0	0	0	0	0	0	0	0	0	0	1	1	0	0	0	0	1	1	0	0	0	0	0	0	0	0	0	0	Full
GA524	SRR27464552	Throat - not scarlet fever	Throat	2016	43	134.953	16	282017	213378	125205	1858361	28	emm28.0	E4	E	52	0	0	0	0	0	0	0	0	0	0	0	0	0	1	1	0	0	1	1	0	0	0	0	0	0	1	0	0	1	0	0	0	72STOP
GA525	SRR27464551	Throat - not scarlet fever	Throat	2016	43	88.8959	12	531244	506187	244806	1856694	75	emm75.0	E6	E	150	0	0	0	0	0	0	0	0	0	0	0	0	0	1	1	0	0	0	1	0	1	1	0	0	0	1	0	0	1	1	0	0	Full
GA526	SRR27464550	Throat - not scarlet fever	Throat	2016	43	102.161	9	1061350	1061350	244772	1820646	75	emm75.0	E6	E	150	0	0	0	0	0	0	0	0	0	0	0	0	0	1	1	0	0	0	0	0	1	1	0	0	0	1	0	0	1	1	0	0	Full
GA527	SRR27464549	Throat - not scarlet fever	Throat	2016	43	60.3215	17	656240	162949	102308	1711974	89	emm89.0	E4	E	101	0	0	0	0	0	0	0	0	0	0	0	0	0	1	1	0	0	0	0	0	0	0	0	0	0	1	0	0	1	0	0	0	No gene
GA529	SRR27464548	Throat - not scarlet fever	Throat	2016	44	118.165	8	1058899	1058899	277163	1857576	75	emm75.0	E6	E	150	0	0	0	0	0	0	0	0	0	0	0	0	0	1	1	0	0	0	0	0	1	1	0	0	0	1	0	0	1	1	0	1	Full
GA531	SRR27464547	Throat - not scarlet fever	Throat	2016	44	121.511	17	651207	178102	161245	1736064	89	emm89.0	E4	E	101	0	0	0	0	0	0	0	0	0	0	0	0	0	1	1	0	0	0	0	0	0	0	0	0	0	1	0	0	1	0	0	1	No gene
GA532	SRR27464527	Throat - not scarlet fever	Throat	2016	46	91.8526	12	531214	506176	244806	1854604	75	emm75.0	E6	E	150	0	0	0	0	0	0	0	0	0	0	0	0	0	1	1	0	0	0	1	0	1	1	0	0	0	1	0	0	1	1	0	0	Full
GA533	SRR27464525	Throat - not scarlet fever	Throat	2016	44	65.6772	20	504144	213368	103048	1857071	28	emm28.0	E4	E	52	0	0	0	0	0	0	0	0	0	0	0	0	0	1	1	0	0	1	1	0	0	0	0	0	0	1	0	0	1	0	0	0	72STOP
GA534	SRR27464524	Throat - not scarlet fever	Throat	2016	44	64.4899	12	531231	506196	244806	1856406	75	emm75.0	E6	E	150	0	0	0	0	0	0	0	0	0	0	0	0	0	1	1	0	0	0	1	0	1	1	0	0	0	1	0	0	1	1	0	0	Full
GA535	SRR27464542	Throat - not scarlet fever	Throat	2016	45	65.5624	18	309224	249490	162968	1928699	77	emm77.0	E4	E	63	0	0	0	1	0	0	0	0	0	0	1	0	0	1	0	0	0	0	0	0	0	0	1	1	0	1	0	0	1	1	0	0	154STOP
GA536	SRR27464541	Throat - not scarlet fever	Throat	2016	45	100.084	14	656251	178182	155866	1705252	89	emm89.0	E4	E	101	0	0	0	0	0	0	0	0	0	0	0	0	0	1	1	0	0	0	0	0	0	0	0	0	0	1	0	0	1	0	0	0	No gene
GA537	SRR27464540	Throat - not scarlet fever	Throat	2016	45	87.3497	33	208297	114144	68540	1792258	81	emm81.0	E6	D	837	0	0	0	0	0	0	0	0	0	0	0	0	0	0	1	1	0	0	0	0	0	0	0	0	0	0	0	1	0	0	0	0	Full
GA538	SRR27464539	Throat - not scarlet fever	Throat	2016	45	110.664	25	516836	196858	133777	1854553	3	emm3.119	A-C5	A-C	315	0	0	0	0	0	0	0	0	0	0	0	1	0	0	1	0	0	0	1	0	0	0	0	0	1	1	0	0	0	0	1	1	Full
GA539	SRR27464538	Throat - not scarlet fever	Throat	2016	45	114.082	19	380931	265336	225401	1892622	4	emm4.0	E1	E	39	0	0	0	0	0	0	0	0	0	0	0	0	0	1	0	0	0	0	0	0	0	0	0	0	1	1	0	0	1	1	0	0	No gene
GA540	SRR27464537	Throat - not scarlet fever	Throat	2016	45	138.721	25	262886	176911	69424	1807679	12	emm12.0	A-C4	A-C	36	0	0	0	0	0	0	0	0	0	0	0	0	0	1	1	1	1	0	0	0	0	0	0	0	1	1	0	1	1	0	0	0	Full
GA541	SRR27464536	Throat - not scarlet fever	Throat	2016	45	76.7782	16	670292	162950	102308	1726263	89	emm89.0	E4	E	101	0	0	0	0	0	0	0	0	0	0	0	0	0	0	1	0	0	0	0	0	0	0	0	0	0	1	0	0	0	1	0	0	No gene
GA542	SRR27464535	Throat - not scarlet fever	Throat	2016	45	85.2127	20	352282	225401	99520	1889885	4	emm4.0	E1	E	39	0	0	0	0	0	0	0	0	0	0	0	0	0	1	0	0	0	0	0	0	0	0	0	0	1	1	0	0	1	1	0	0	No gene
GA543	SRR27464533	Throat - not scarlet fever	Throat	2016	45	105.833	21	505081	221948	97268	1837758	1	emm1.0	A-C3	A-C	28	0	0	0	0	0	0	0	0	0	0	0	1	0	1	1	0	0	1	0	0	0	0	0	0	0	1	0	1	1	1	0	0	Full
GA544	SRR27464532	Throat - not scarlet fever	Throat	2016	46	100.442	41	262512	146348	58074	1866456	87	emm87.0	E3	E	62	0	0	0	0	0	0	0	0	0	0	0	0	0	1	1	0	0	1	0	0	0	0	1	1	1	1	0	0	1	1	0	1	46STOP
GA546	SRR27464531	Throat - not scarlet fever	Throat	2016	45	107.873	26	516836	196859	133777	1854893	3	emm3.93	A-C5	A-C	315	0	0	0	0	0	0	0	0	0	0	0	1	0	0	1	0	0	0	1	0	0	0	0	0	1	1	0	0	0	0	1	1	Full
GA547	SRR27464530	Throat - not scarlet fever	Throat	2016	46	107.402	21	494218	156507	79150	1734784	89	emm89.0	E4	E	101	0	0	0	0	0	0	0	0	0	0	0	0	0	1	1	0	0	0	0	0	0	0	0	0	0	1	0	0	1	1	0	0	No gene
GA548	SRR27464529	Throat - not scarlet fever	Throat	2016	46	151.333	11	537097	295370	244488	1879349	2	emm2.0	E4	E	55	0	0	0	0	0	0	0	0	0	0	0	0	0	0	1	0	0	0	1	0	1	1	0	0	0	0	0	0	0	1	0	0	Full
GA549	SRR27464528	Throat - not scarlet fever	Throat	2016	46	122.117	8	1058899	1058899	244806	1817151	75	emm75.0	E6	E	150	0	0	0	0	0	0	0	0	0	0	0	0	0	1	1	0	0	0	0	0	1	1	0	0	0	1	0	0	1	1	0	0	Full
GA550	SRR27464509	Throat - not scarlet fever	Throat	2016	46	72.2925	24	277572	212478	119888	1796924	82	emm82.0	E3	E	36	0	0	0	0	0	0	0	0	0	0	0	0	0	0	1	1	1	0	0	0	0	0	0	0	0	1	0	1	0	0	0	1	Full
GA551	SRR27464508	Throat - not scarlet fever	Throat	2016	46	136.251	20	474562	269351	142238	1794209	82	emm82.0	E3	E	36	0	0	0	0	0	0	0	0	0	0	0	1	0	0	1	1	1	0	0	0	0	0	0	0	0	1	0	1	0	0	0	0	Full
GA552	SRR27464507	Throat - not scarlet fever	Throat	2016	46	94.1124	13	506190	277095	224916	1854833	75	emm75.0	E6	E	150	0	0	0	0	0	0	0	0	0	0	0	0	0	1	1	0	0	0	1	0	1	1	0	0	0	1	0	0	1	1	0	0	Full
GA553	SRR27464506	Throat - not scarlet fever	Throat	2016	46	109.074	31	219105	162566	76829	1835787	12	emm12.0	A-C4	A-C	36	0	0	0	0	0	0	0	0	0	0	0	0	0	1	1	1	1	0	0	0	0	0	0	0	1	1	0	1	1	0	0	0	Full
GA554	SRR27464504	Throat - not scarlet fever	Throat	2016	46	135.36	17	656303	178183	102310	1753417	89	emm89.0	E4	E	101	0	0	0	0	0	0	0	0	0	0	0	0	0	1	1	0	0	0	1	0	0	0	0	0	0	1	0	0	1	0	0	0	No gene
GA555	SRR27464523	Throat - not scarlet fever	Throat	2016	46	106.661	18	505323	221948	97268	1798253	1	emm1.0	A-C3	A-C	28	0	0	0	0	0	0	0	0	0	0	0	1	0	0	1	0	0	1	0	0	0	0	0	0	0	1	0	1	0	1	0	0	Full
GA556	SRR27464522	Throat - not scarlet fever	Throat	2016	46	112.671	22	224973	164420	80623	1781951	81	emm81.0	E6	D	837	0	0	0	0	0	0	0	0	0	0	0	0	0	0	1	1	0	0	0	0	1	1	0	0	0	0	0	0	0	0	0	0	Full
GA557	SRR27464521	Throat - not scarlet fever	Throat	2016	46	69.8451	24	205594	137044	93808	1937981	9	emm9.0	E3	E	75	0	0	0	0	1	0	0	0	0	1	0	0	0	0	1	0	0	0	0	0	0	0	0	1	1	1	0	0	0	1	0	1	Full
GA558	SRR27464520	Throat - not scarlet fever	Throat	2016	47	104.292	15	813347	162947	102308	1705331	89	emm89.0	E4	E	101	0	0	0	0	0	0	0	0	0	0	0	0	0	1	1	0	0	0	0	0	0	0	0	0	0	1	0	0	1	0	0	0	No gene
GA559	SRR27464519	Throat - not scarlet fever	Throat	2016	47	112.201	12	607183	243302	207621	1912954	28	emm28.0	E4	E	52	0	0	0	0	0	0	0	0	0	0	0	0	0	1	1	0	0	1	0	0	0	0	0	0	0	1	0	0	1	0	0	0	72STOP
GA560	SRR27464518	Throat - scarlet fever	Throat	2016	47	96.8418	29	262597	176910	66894	1805741	12	emm12.0	A-C4	A-C	36	0	0	0	0	0	0	0	0	0	0	0	0	0	1	1	1	1	0	0	0	0	0	0	0	1	1	0	1	1	0	0	0	Full
GA561	SRR27464517	Throat - not scarlet fever	Throat	2016	47	47.0505	20	352280	183230	99520	1846901	4	emm4.0	E1	E	39	0	0	0	0	0	0	0	0	0	0	0	0	0	1	0	0	0	0	0	0	0	0	0	0	1	1	0	0	1	1	0	0	No gene
GA562	SRR27464516	Throat - not scarlet fever	Throat	2016	47	99.7328	18	505070	222950	97268	1798964	1	emm1.0	A-C3	A-C	28	0	0	0	0	0	0	0	0	0	0	0	1	0	0	1	0	0	1	0	0	0	0	0	0	0	1	0	1	0	0	1	0	Full
GA563	SRR27464515	Throat - not scarlet fever	Throat	2016	47	87.4507	23	249005	143451	100906	1803261	94	emm94.0	E6	E	89	0	0	0	0	0	0	0	0	0	0	0	0	0	0	1	1	0	0	0	0	0	0	1	1	0	1	0	0	0	0	0	0	Full
GA564	SRR27464568	Throat - not scarlet fever	Throat	2016	47	23.4475	31	525563	289595	110756	1969601	73	emm73.0	E4	E	331	0	0	0	0	0	0	0	0	0	0	0	0	0	1	1	1	1	0	0	0	0	0	0	0	0	1	0	1	1	0	0	1	154STOP
GA568	SRR27464513	Throat - not scarlet fever	Throat	2016	47	75.1717	17	751367	221948	97268	1797438	1	emm1.0	A-C3	A-C	28	0	0	0	0	0	0	0	0	0	0	0	1	0	0	1	0	0	1	0	0	0	0	0	0	0	1	0	1	0	1	0	0	Full
GA569	SRR27464512	Throat - not scarlet fever	Throat	2016	47	74.7722	18	751335	222950	97268	1800096	1	emm1.0	A-C3	A-C	28	0	0	0	0	0	0	0	0	0	0	0	1	0	0	1	0	0	1	0	0	0	0	0	0	0	1	0	1	0	0	1	0	Full
GA570	SRR27464511	Throat - not scarlet fever	Throat	2016	47	42.0424	12	506176	277266	224915	1854428	75	emm75.0	E6	E	150	0	0	0	0	0	0	0	0	0	0	0	0	0	1	1	0	0	0	1	0	1	1	0	0	0	1	0	0	1	1	0	0	Full
GA571	SRR27464510	Throat - not scarlet fever	Throat	2016	48	83.1921	35	282056	174232	83544	1861184	4	emm4.0	E1	E	39	0	0	0	0	0	0	0	0	0	0	0	0	0	1	0	0	0	0	0	0	0	0	0	0	1	1	0	0	0	1	0	1	No gene
GA572	SRR27464489	Throat - not scarlet fever	Throat	2016	48	39.4971	8	825431	295326	241661	1881585	2	emm2.0	E4	E	55	0	0	0	0	0	0	0	0	0	0	0	0	0	1	1	0	0	0	0	0	1	1	0	0	0	0	0	0	1	1	0	0	Full
GA573	SRR27464486	Throat - not scarlet fever	Throat	2016	48	62.9861	25	262360	183481	77765	1805461	12	emm12.0	A-C4	A-C	36	0	0	0	0	0	0	0	0	0	0	0	0	0	1	1	1	1	0	0	0	0	0	0	0	1	1	0	1	1	0	0	0	Full
GA574	SRR27464485	Throat - not scarlet fever	Throat	2016	48	97.4551	26	516835	196858	133777	1853847	3	emm3.93	A-C5	A-C	315	0	0	0	0	0	0	0	0	0	0	0	1	0	0	1	0	0	0	1	0	0	0	0	0	1	1	0	0	0	0	1	1	Full
GA575	SRR27464484	Throat - not scarlet fever	Throat	2016	48	78.9152	23	516836	196857	169452	1854168	3	emm3.93	A-C5	A-C	315	0	0	0	0	0	0	0	0	0	0	0	1	0	0	1	0	0	0	1	0	0	0	0	0	1	1	0	0	0	0	1	1	Full
GA576	SRR27464483	Throat - not scarlet fever	Throat	2016	48	69.5891	33	308129	127205	76910	1832176	94	emm94.0	E6	E	89	0	0	0	0	0	0	0	0	0	0	0	0	0	1	1	1	0	0	0	0	0	0	1	1	0	1	0	0	1	0	0	0	Full
GA577	SRR27464503	Throat - not scarlet fever	Throat	2016	49	63.2547	18	751335	222950	97268	1799288	1	emm1.0	A-C3	A-C	28	0	0	0	0	0	0	0	0	0	0	0	1	0	0	1	0	0	1	0	0	0	0	0	0	0	1	0	1	0	0	1	0	Full
GA578	SRR27464501	Throat - not scarlet fever	Throat	2016	48	65.6795	47	244490	156614	85008	1891680	6	emm6.0	Singletons	A-C	382	0	0	0	0	0	0	0	0	0	0	0	0	1	1	1	1	1	0	1	0	0	0	0	0	0	1	1	0	1	0	0	0	Full
GA579	SRR27464500	Throat - not scarlet fever	Throat	2016	49	73.3255	39	207951	89173	50921	1865672	87	emm87.0	E3	E	62	0	0	0	0	0	0	0	0	0	0	0	0	0	1	1	0	0	1	0	0	0	0	1	1	1	1	0	0	1	1	0	1	46STOP
GA580	SRR27464499	Throat - not scarlet fever	Throat	2016	49	35.8011	21	334311	174232	114181	1820013	4	emm4.0	E1	E	39	0	0	0	0	0	0	0	0	0	0	0	0	0	1	0	0	0	0	0	0	0	0	0	0	1	1	0	0	1	1	0	1	No gene
GA581	SRR27464498	Throat - not scarlet fever	Throat	2016	49	42.9484	15	395711	277282	109430	1853171	75	emm75.0	E6	E	150	0	0	0	0	0	0	0	0	0	0	0	0	0	1	1	0	0	0	1	0	1	1	0	0	0	1	0	0	1	1	0	0	Full
GA582	SRR27464497	Throat - not scarlet fever	Throat	2016	49	34.3663	19	494127	160624	102236	1734406	89	emm89.0	E4	E	101	0	0	0	0	0	0	0	0	0	0	0	0	0	1	1	0	0	0	0	0	0	0	0	0	0	1	0	0	1	1	0	0	No gene
GA583	SRR27464496	Throat - not scarlet fever	Throat	2016	49	53.0656	33	238285	162823	66894	1817719	82	emm82.0	E3	E	36	0	0	0	0	0	0	0	0	0	0	0	0	0	1	1	1	1	0	0	0	0	0	0	0	0	1	0	0	1	1	0	1	Full
GA584	SRR27464495	Throat - not scarlet fever	Throat	2016	49	61.978	26	262840	183483	77765	1805937	12	emm12.0	A-C4	A-C	36	0	0	0	0	0	0	0	0	0	0	0	0	0	1	1	1	1	0	0	0	0	0	0	0	1	1	0	1	1	0	0	0	Full
GA585	SRR27464494	Throat - not scarlet fever	Throat	2016	49	40.0445	12	531261	506171	162806	1854523	75	emm75.0	E6	E	150	0	0	0	0	0	0	0	0	0	0	0	0	0	1	1	0	0	0	1	0	1	1	0	0	0	1	0	0	1	1	0	0	Full
GA586	SRR27464493	Throat - not scarlet fever	Throat	2016	49	71.0176	31	265770	205854	73560	1847424	5	emm5.23	Singletons	A-C	99	0	0	0	0	0	0	0	0	0	1	0	0	0	1	1	0	0	0	0	0	0	0	0	0	0	1	0	0	1	1	1	1	Full
GA587	SRR27464492	Throat - scarlet fever	Throat	2016	49	96.8271	19	510871	261245	99757	1850923	4	emm4.0	E1	E	39	0	0	0	0	0	0	0	0	0	0	0	0	0	1	0	0	0	0	0	0	0	0	0	0	1	1	0	0	1	1	0	1	No gene
GA588	SRR27464490	Throat - not scarlet fever	Throat	2016	49	118.752	14	412309	182807	162948	1713494	89	emm89.0	E4	E	101	0	0	0	0	0	0	0	0	0	0	0	0	0	1	1	0	0	0	0	0	0	0	0	0	0	1	0	0	1	0	0	0	No gene
GA590	SRR27464488	Throat - not scarlet fever	Throat	2016	49	76.2943	19	414708	196734	141305	1932246	48	emm48.1	E6	E	161	0	0	0	0	0	0	0	0	0	0	0	0	0	1	1	1	1	0	0	0	0	0	0	0	0	1	0	0	1	1	0	1	Full
GA591	SRR27464487	Throat - not scarlet fever	Throat	2016	49	43.8703	21	261766	155995	89733	1752163	89	emm89.0	E4	E	101	0	0	0	0	0	0	0	0	0	0	0	0	0	1	1	0	0	0	0	0	0	0	0	0	0	1	0	0	1	1	0	0	No gene
GA592	SRR27464482	Throat - not scarlet fever	Throat	2016	49	135.276	8	1020118	1020118	277345	1820386	75	emm75.0	E6	E	150	0	0	0	0	0	0	0	0	0	0	0	0	0	0	1	0	0	0	0	0	1	1	0	0	0	1	0	0	0	1	0	1	Full
GA593	SRR27464478	Throat - scarlet fever	Throat	2016	49	58.9583	25	262589	183261	80185	1805221	12	emm12.0	A-C4	A-C	36	0	0	0	0	0	0	0	0	0	0	0	0	0	1	1	1	1	0	0	0	0	0	0	0	1	1	0	1	1	0	0	0	Full
GA594	SRR27464477	Throat - not scarlet fever	Throat	2016	49	67.8825	23	473581	229266	142171	1753912	82	emm82.0	E3	E	36	0	0	0	0	0	0	0	0	0	0	0	0	0	0	1	1	1	0	0	0	0	0	0	0	0	1	0	1	0	0	0	0	Full
GA596	SRR27464476	Throat - not scarlet fever	Throat	2016	49	38.6965	16	751367	272339	113730	1799236	1	emm1.0	A-C3	A-C	28	0	0	0	0	0	0	0	0	0	0	0	1	0	0	1	0	0	1	0	0	0	0	0	0	0	1	0	1	0	1	0	0	Full
GA597	SRR27464481	Throat - not scarlet fever	Throat	2016	49	46.0704	9	1058899	1058899	244806	1818054	75	emm75.0	E6	E	150	0	0	0	0	0	0	0	0	0	0	0	0	0	1	1	0	0	0	0	0	1	1	0	0	0	1	0	0	1	1	0	0	Full
GA599	SRR27464480	Throat - not scarlet fever	Throat	2016	49	57.0491	18	751372	221948	97268	1797965	1	emm1.0	A-C3	A-C	28	0	0	0	0	0	0	0	0	0	0	0	1	0	0	1	0	0	1	0	0	0	0	0	0	0	1	0	1	0	1	0	0	Full
GA600	SRR27464479	Throat - not scarlet fever	Throat	2016	49	84.3214	17	751372	221948	97268	1798098	1	emm1.0	A-C3	A-C	28	0	0	0	0	0	0	0	0	0	0	0	1	0	0	1	0	0	1	0	0	0	0	0	0	0	1	0	1	0	1	0	0	Full
GA601	SRR27464637	Throat - scarlet fever	Throat	2016	50	81.1115	17	751335	221948	97268	1798198	1	emm1.0	A-C3	A-C	28	0	0	0	0	0	0	0	0	0	0	0	1	0	0	1	0	0	1	0	0	0	0	0	0	0	1	0	1	0	1	0	0	Full
GA602	SRR27464604	Throat - not scarlet fever	Throat	2016	50	105.272	33	290712	197345	66894	1841470	82	emm82.0	E3	E	36	0	0	0	0	0	0	0	0	0	0	0	1	0	1	1	1	1	0	0	0	1	1	0	0	0	1	0	0	1	0	0	0	Full
GA603	SRR27464603	Throat - not scarlet fever	Throat	2016	50	48.6272	23	306212	126552	113033	1843495	77	emm77.0	E4	E	399	0	0	0	0	0	0	0	0	0	1	0	0	0	1	1	0	0	0	1	0	1	0	0	0	0	1	0	0	1	0	0	0	46STOP
GA604	SRR27464602	Throat - not scarlet fever	Throat	2016	50	50.3605	14	786957	178182	98376	1677524	89	emm89.0	E4	E	101	0	0	0	0	0	0	0	0	0	0	0	0	0	0	1	0	0	0	0	0	0	0	0	0	0	1	0	0	0	0	0	0	No gene
GA605	SRR27464601	Throat - not scarlet fever	Throat	2016	50	36.1811	21	516820	201186	133699	1815665	3	emm3.1	A-C5	A-C	406	0	0	0	0	0	0	0	0	0	0	0	1	0	0	1	0	0	0	0	0	0	0	0	0	1	1	0	0	0	0	1	1	Full
GA606	SRR27464600	Throat - not scarlet fever	Throat	2017	1	99.3355	35	208297	124689	65545	1817719	81	emm81.0	E6	D	624	0	0	0	0	0	0	0	0	0	0	0	0	0	0	1	1	0	0	0	0	0	0	0	0	0	0	0	0	0	1	0	1	Full
GA607	SRR27464599	Throat - not scarlet fever	Throat	2017	1	59.8276	27	262310	140301	77765	1793711	12	emm12.0	A-C4	A-C	36	0	0	0	0	0	0	0	0	0	0	0	0	0	0	1	1	1	0	0	0	0	0	0	0	1	1	0	1	0	0	0	0	Full
GA608	SRR27464598	Throat - not scarlet fever	Throat	2017	1	68.9878	38	262507	146346	58074	1863656	87	emm87.0	E3	E	62	0	0	0	0	0	0	0	0	0	0	0	0	0	1	1	0	0	1	0	0	0	0	1	1	1	1	0	0	1	1	0	1	46STOP
GA609	SRR27464597	Throat - not scarlet fever	Throat	2017	5	45.5592	14	531245	277277	109430	1854292	75	emm75.0	E6	E	150	0	0	0	0	0	0	0	0	0	0	0	0	0	1	1	0	0	0	1	0	1	1	0	0	0	1	0	0	1	1	0	0	Full
GA610	SRR27464596	Throat - not scarlet fever	Throat	2016	42	61.2584	19	429976	162948	102307	1770497	89	emm89.0	E4	E	101	0	0	0	0	0	0	0	0	0	0	0	0	0	0	1	0	0	0	1	0	0	0	0	0	0	1	0	0	0	1	0	0	No gene
GA611	SRR27464594	Throat - not scarlet fever	Throat	2016	42	111.57	20	363456	162841	99544	1820612	4	emm4.0	E1	E	39	0	0	0	0	0	0	0	0	0	0	0	0	0	1	0	0	0	0	0	0	0	0	0	0	1	1	0	0	1	1	0	1	No gene
GA612	SRR27464593	Throat - not scarlet fever	Throat	2016	42	59.4921	13	813409	182807	162948	1711410	89	emm89.0	E4	E	101	0	0	0	0	0	0	0	0	0	0	0	0	0	1	1	0	0	0	0	0	0	0	0	0	0	1	0	0	1	0	0	0	No gene
GA613	SRR27464592	Throat - not scarlet fever	Throat	2016	42	62.1033	35	208297	124689	65308	1817093	81	emm81.0	E6	D	624	0	0	0	0	0	0	0	0	0	0	0	0	0	0	1	1	0	0	0	0	0	0	0	0	0	0	0	0	0	1	0	1	Full
GA614	SRR27464591	Throat - not scarlet fever	Throat	2016	43	40.2451	20	281839	233048	84397	1822271	4	emm4.0	E1	E	39	0	0	0	0	0	0	0	0	0	0	0	0	0	1	0	0	0	0	0	0	0	0	0	0	1	1	0	0	1	1	0	1	No gene
GA615	SRR27464590	Throat - not scarlet fever	Throat	2016	43	87.1043	29	208297	149188	64581	1767617	81	emm81.0	E6	D	624	0	0	0	0	0	0	0	0	0	0	0	0	0	0	1	1	0	0	0	0	0	0	0	0	0	0	0	0	0	0	0	1	Full
GA616	SRR27464589	Skin	Skin	2016	46	57.2879	22	257447	200752	146882	1811684	43	emm43.4	D4	D	3	0	0	0	0	0	0	0	0	0	1	0	0	0	1	1	0	0	0	1	0	0	0	0	0	0	1	0	0	1	1	0	0	Full
GA617	SRR27464588	Skin	Skin	2016	47	41.9078	23	240550	165651	119899	1811966	43	emm43.4	D4	D	3	0	0	0	0	0	0	0	0	0	1	0	0	0	1	1	0	0	0	1	0	0	0	0	0	0	1	0	0	1	1	0	0	Full
GA618	SRR27464587	Skin	Skin	2016	43	42.9733	17	504000	243386	98606	1870213	28	emm28.0	E4	E	52	0	0	0	0	0	0	0	0	0	0	0	0	0	1	1	0	0	1	0	0	0	0	0	0	0	1	0	0	1	0	0	0	72STOP
GA619	SRR27464586	Skin	Skin	2016	45	61.9667	24	307134	200674	165651	1794150	43	emm43.4	D4	D	3	0	0	0	0	0	0	0	0	0	0	0	0	0	1	1	0	0	0	1	0	0	0	0	0	0	1	0	0	1	1	0	0	Full
GA620	SRR27464585	Skin	Skin	2016	47	41.4451	24	241644	165651	119899	1811099	43	emm43.4	D4	D	3	0	0	0	0	0	0	0	0	0	1	0	0	0	1	1	0	0	0	1	0	0	0	0	0	0	1	0	0	1	1	0	0	Full
GA621	SRR27464583	Skin	Skin	2016	49	59.2504	21	257447	200699	146864	1812117	43	emm43.4	D4	D	3	0	0	0	0	0	0	0	0	0	1	0	0	0	1	1	0	0	0	1	0	0	0	0	0	0	1	0	0	1	1	0	0	Full
GA622	SRR27464582	Skin	Skin	2016	42	59.5052	26	306679	162928	87108	1839847	22	emm22.0	E4	E	46	0	0	0	0	0	1	1	0	0	1	0	0	0	1	1	0	0	0	0	0	0	0	0	0	1	1	0	0	1	0	0	1	No gene
GA623	SRR27464581	Skin	Skin	2016	47	63.2803	17	651207	178102	161245	1735053	89	emm89.0	E4	E	101	0	0	0	0	0	0	0	0	0	0	0	0	0	1	1	0	0	0	0	0	0	0	0	0	0	1	0	0	1	0	0	1	No gene
GA624	SRR27464580	Skin	Skin	2016	44	33.8773	17	358534	170028	143438	1762447	221	emm221.0	Singletons	D	1458	0	0	0	0	0	0	0	0	0	0	0	0	0	1	0	0	0	0	0	0	0	0	0	0	0	1	0	0	1	0	0	0	Full
GA625	SRR27464579	Skin	Skin	2016	45	70.8206	18	429981	178054	102307	1770523	89	emm89.0	E4	E	101	0	0	0	0	0	0	0	0	0	0	0	0	0	0	1	0	0	0	1	0	0	0	0	0	0	1	0	0	0	1	0	0	No gene
GA626	SRR27464578	Skin	Skin	2016	49	69.6326	21	429981	162948	77000	1770093	89	emm89.0	E4	E	101	0	0	0	0	0	0	0	0	0	0	0	0	0	0	1	0	0	0	1	0	0	0	0	0	0	1	0	0	0	1	0	0	No gene
GA627	SRR27464577	Throat - scarlet fever	Throat	2016	50	53.8792	49	244490	156614	85008	1892459	6	emm6.0	Singletons	A-C	382	0	0	0	0	0	0	0	0	0	0	0	0	1	1	1	1	1	0	1	0	0	0	0	0	0	1	1	0	1	0	0	0	Full
GA629	SRR27464576	Throat - not scarlet fever	Throat	2016	44	37.0792	33	321168	161232	75876	1863432	87	emm87.0	E3	E	62	0	0	0	0	0	0	0	0	0	0	0	0	0	1	1	0	0	1	0	0	0	0	1	1	1	1	0	0	1	1	0	1	46STOP
GA630	SRR27464575	Throat - not scarlet fever	Throat	2016	46	41.1795	18	412396	178183	102309	1754013	89	emm89.0	E4	E	101	0	0	0	0	0	0	0	0	0	0	0	0	0	1	1	0	0	0	1	0	0	0	0	0	0	1	0	0	1	0	0	0	No gene
GA631	SRR27464574	Throat - not scarlet fever	Throat	2016	42	34.5745	27	262364	140301	77765	1793954	12	emm12.0	A-C4	A-C	36	0	0	0	0	0	0	0	0	0	0	0	0	0	0	1	1	1	0	0	0	0	0	0	0	1	1	0	1	0	0	0	0	Full
GA632	SRR27464636	Throat - not scarlet fever	Throat	2016	49	34.3472	28	214692	148074	77084	1752721	12	emm12.37	A-C4	A-C	36	0	0	0	0	0	0	0	0	0	0	0	0	0	0	1	1	1	0	0	0	0	0	0	0	0	1	0	1	0	0	0	0	Full
GA633	SRR27464635	Throat - not scarlet fever	Throat	2016	49	61.5588	11	788574	291975	162966	1854382	77	emm77.0	E4	E	63	0	0	0	0	0	0	0	0	0	0	1	0	0	1	0	0	0	0	0	0	0	0	1	1	0	1	0	0	1	1	0	0	154STOP
GA634	SRR27464634	Throat - not scarlet fever	Throat	2016	44	41.1839	40	231050	114807	48141	1863234	87	emm87.0	E3	E	62	0	0	0	0	0	0	0	0	0	0	0	0	0	1	1	0	0	1	0	0	0	0	1	1	1	1	0	0	1	1	0	1	46STOP
GA636	SRR27464633	Skin	Skin	2016	48	40.7345	16	744968	270585	144134	1850418	11	emm11.0	E6	E	403	0	0	0	0	1	0	0	0	0	1	0	0	0	1	1	1	1	0	0	0	0	0	0	0	0	1	0	0	1	0	0	0	7STOP
GA637	SRR27464632	Throat - not scarlet fever	Throat	2016	48	32.78	25	516807	185743	86021	1904580	11	emm11.0	E6	E	403	0	1	0	0	1	0	0	1	0	1	0	0	0	1	1	1	1	0	0	0	0	0	0	0	0	1	0	0	1	1	0	0	Full
GA638	SRR27464631	Skin	Skin	2016	48	75.7954	13	529642	231346	134383	1772831	83	emm83.1	D4	D	5	0	0	0	0	0	0	0	0	0	1	0	0	0	1	1	0	0	0	0	0	1	1	0	0	0	1	0	0	1	0	0	1	Full
GA640	SRR27464630	Skin	Skin	2017	5	42.3105	24	209459	162938	99622	1768449	32	emm32.2	D2	D	386	0	0	0	0	0	0	0	0	0	0	0	0	0	1	1	0	0	0	0	0	0	0	0	0	0	1	0	0	1	1	0	0	Full
GA641	SRR27464629	Skin	Skin	2016	43	54.2478	22	257447	200752	146882	1811739	43	emm43.4	D4	D	3	0	0	0	0	0	0	0	0	0	1	0	0	0	1	1	0	0	0	1	0	0	0	0	0	0	1	0	0	1	1	0	0	Full
GA642	SRR27464628	Skin	Skin	2016	46	48.1341	20	331902	148122	109560	1763959	94	emm94.0	E6	E	89	0	0	0	0	0	0	0	0	0	0	0	0	0	0	1	1	0	0	0	0	0	0	1	1	0	1	0	0	0	0	0	0	Full
GA643	SRR27464627	Throat - not scarlet fever	Throat	2016	44	48.4785	16	751334	221948	97268	1798104	1	emm1.0	A-C3	A-C	28	0	0	0	0	0	0	0	0	0	0	0	1	0	0	1	0	0	1	0	0	0	0	0	0	0	1	0	1	0	1	0	0	Full
GA644	SRR27464618	Skin	Skin	2016	43	36.938	16	536851	213370	168558	1945325	28	emm28.0	E4	E	52	0	0	0	0	0	0	0	0	0	0	0	0	0	1	1	0	0	1	1	0	0	0	0	0	0	1	0	0	1	0	0	0	72STOP
GA645	SRR27464619	Throat - not scarlet fever	Throat	2016	44	81.3029	11	970437	970437	203625	1923528	73	emm73.0	E4	E	331	0	0	0	0	1	0	0	0	0	1	0	0	0	0	1	1	1	0	0	0	0	0	0	0	0	1	0	1	0	0	0	1	154STOP
GA646	SRR27464620	Throat - not scarlet fever	Throat	2016	46	64.3175	36	321183	151110	55881	1867320	87	emm87.0	E3	E	62	0	0	0	0	0	0	0	0	0	0	0	0	0	1	1	0	0	1	0	0	0	0	1	1	1	1	0	0	1	1	0	1	46STOP
GA647	SRR27464621	Skin	Skin	2016	44	93.4544	17	751335	221948	97268	1798198	1	emm1.0	A-C3	A-C	28	0	0	0	0	0	0	0	0	0	0	0	1	0	0	1	0	0	1	0	0	0	0	0	0	0	1	0	1	0	1	0	0	Full
GA648	SRR27464622	Skin	Skin	2016	44	39.9525	15	426336	279878	155392	1903899	25	emm25.0	E3	E	660	0	0	0	0	0	0	0	0	0	1	0	0	0	0	1	0	0	0	0	1	1	0	0	0	0	1	0	0	0	1	0	0	Full
GA649	SRR27464623	Skin	Skin	2016	45	49.9327	23	241654	184683	119899	1810764	43	emm43.4	D4	D	3	0	0	0	0	0	0	0	0	0	1	0	0	0	1	1	0	0	0	1	0	0	0	0	0	0	1	0	0	1	1	0	0	Full
GA650	SRR27464624	Skin	Skin	2016	45	144.28	21	281510	224920	104760	1841906	165	emm165.0	E1	E	277	0	0	0	0	0	0	0	0	0	1	0	0	0	0	0	0	0	0	0	0	0	0	0	0	0	1	0	0	0	0	0	0	Full
GA651	SRR27464625	Skin	Skin	2016	45	71.2462	25	231913	165651	119899	1802262	43	emm43.4	D4	D	3	0	0	0	0	0	0	0	0	0	1	0	0	0	1	1	0	0	0	0	0	0	0	0	0	0	1	0	0	1	1	0	0	Full
GA652	SRR27464626	Skin	Skin	2016	46	45.7214	13	491338	291411	162966	1854643	77	emm77.0	E4	E	63	0	0	0	0	0	0	0	0	0	0	1	0	0	1	0	0	0	0	0	0	0	0	1	1	0	1	0	0	1	1	0	0	154STOP
GA653	SRR27464570	Skin	Skin	2016	46	79.5066	19	459129	240550	165651	1815186	43	emm43.4	D4	D	3	0	0	0	0	0	0	0	0	0	1	0	0	0	1	1	0	0	0	1	0	0	0	0	0	0	1	0	0	1	1	0	0	Full
GA654	SRR27464572	Skin	Skin	2016	46	54.7783	15	492966	162865	155928	1732655	89	emm89.0	E4	E	1253	0	0	0	0	0	0	0	0	0	0	0	0	0	1	1	0	0	0	0	0	0	0	0	0	0	1	0	0	1	1	0	0	No gene
GA656	SRR27464605	Skin	Skin	2016	48	48.2904	22	241684	184692	136741	1812367	43	emm43.4	D4	D	3	0	0	0	0	0	0	0	0	0	1	0	0	0	1	1	0	0	0	1	0	0	0	0	0	0	1	0	0	1	1	0	0	Full
GA657	SRR27464606	Skin	Skin	2016	48	48.8752	28	233590	141344	100682	1837680	43	emm43.4	D4	D	3	0	0	0	0	0	0	0	0	0	1	0	0	0	1	1	0	0	0	0	0	0	0	0	0	0	1	0	0	1	1	0	0	Full
GA658	SRR27464607	Skin	Skin	2016	43	53.3505	20	321027	255485	169244	1821578	33	emm33.0	D4	D	395	0	0	0	0	0	0	0	0	0	1	0	0	0	0	1	1	0	1	0	0	0	0	0	0	1	1	0	0	0	1	0	0	Full
GA659	SRR27464608	Skin	Skin	2016	43	55.9921	13	504000	243302	183097	1872156	28	emm28.0	E4	E	52	0	0	0	0	0	0	0	0	0	0	0	0	0	1	1	0	0	1	0	0	0	0	0	0	0	1	0	0	1	0	0	0	72STOP
GA660	SRR27464609	Skin	Skin	2016	48	38.0202	16	493736	162865	155863	1732660	89	emm89.0	E4	E	101	0	0	0	0	0	0	0	0	0	0	0	0	0	1	1	0	0	0	0	0	0	0	0	0	0	1	0	0	1	1	0	0	No gene
GA661	SRR27464610	Skin	Skin	2016	48	61.3669	33	262533	146346	75876	1820834	87	emm87.0	E3	E	62	0	0	0	0	0	0	0	0	0	0	0	0	0	1	1	0	0	1	0	0	0	0	1	1	1	1	0	0	1	1	0	0	46STOP
GA662	SRR27464611	Skin	Skin	2016	49	93.8168	14	314058	247680	220524	1810182	58	emm58.0	E3	E	1110	1	0	1	0	0	1	1	0	1	1	0	0	0	0	1	0	0	0	0	0	0	0	1	1	0	1	0	0	0	0	0	0	Full
GA663	SRR27464612	Skin	Skin	2016	49	70.524	21	241298	184692	136741	1810641	43	emm43.4	D4	D	3	0	0	0	0	0	0	0	0	0	1	0	0	0	1	1	0	0	0	1	0	0	0	0	0	0	1	0	0	1	1	0	0	Full
GA664	SRR27464613	Skin	Skin	2016	49	78.0106	30	281903	128559	64505	1816479	4	emm4.0	E1	E	39	0	0	0	0	0	0	0	0	0	0	0	0	0	1	0	0	0	0	0	0	0	0	0	0	1	1	0	0	1	1	0	1	No gene
GA665	SRR27464615	Skin	Skin	2016	49	47.9094	32	262538	146348	52253	1824579	87	emm87.0	E3	E	62	0	0	0	0	0	0	0	0	0	0	0	0	0	1	1	0	0	1	0	0	0	0	1	1	1	1	0	0	1	1	0	0	46STOP
GA667	SRR27464616	Skin	Skin	2016	47	134.232	20	306065	255485	169244	1826123	33	emm33.0	D4	D	395	0	0	0	0	0	0	0	0	0	1	0	0	0	0	1	1	0	1	0	0	0	0	0	0	1	1	0	0	0	1	0	0	Full
GA668	SRR27464569	Skin	Skin	2017	5	39.7755	17	629790	162949	102202	1711034	89	emm89.0	E4	E	101	0	0	0	0	0	0	0	0	0	0	0	0	0	0	1	0	0	0	0	0	0	0	0	0	0	1	0	0	0	1	0	0	No gene
GA670	SRR27464567	Skin	Skin	2016	43	81.1511	16	503745	213915	171943	1916065	28	emm28.0	E4	E	52	0	0	0	0	0	0	0	0	0	0	0	0	0	1	1	0	0	0	1	0	0	0	0	0	0	1	0	0	1	0	0	0	72STOP
[truncated: 10 more columns]
